# Supplementary material for: High microbiome and metabolome diversification in coexisting sponges with different bio-ecological traits
Source: Commun Biol. 2024 Apr 8;7:422. doi: 10.1038/s42003-024-06109-5 (PMC11001883; doi:10.1038/s42003-024-06109-5)
Supplement: Supplementary file 4 — Supplementary Data 1 [file 42003_2024_6109_MOESM4_ESM.xlsx]

## Sheet: Table_S8
Sample_ID	Abundance	Site	Sponge_Species	Order
CCO_CC1	0.617647	CCO	C.crambe	Betaproteobacteriales
CCO_CC1	0.195794	CCO	C.crambe	Synechococcales
CCO_CC1	0.04902	CCO	C.crambe	Oceanospirillales
CCO_CC1	0.047741	CCO	C.crambe	Class_Alphaproteobacteria
CCO_CC1	0.028417	CCO	C.crambe	Flavobacteriales
CCO_CC1	0.00952	CCO	C.crambe	Clostridiales
CCO_CC1	0.009236	CCO	C.crambe	SAR11 clade
CCO_CC1	0.005541	CCO	C.crambe	Class_Gammaproteobacteria
CCO_CC1	0.005399	CCO	C.crambe	Rhodobacterales
CCO_CC1	0.00412	CCO	C.crambe	Parvibaculales
CCO_CC1	0.00412	CCO	C.crambe	Rhizobiales
CCO_CC1	0.003268	CCO	C.crambe	Chitinophagales
CCO_CC1	0.0027	CCO	C.crambe	PeM15
CCO_CC1	0.002558	CCO	C.crambe	SAR86 clade
CCO_CC1	0.002415	CCO	C.crambe	Pirellulales
CCO_CC1	0.001847	CCO	C.crambe	Rhodovibrionales
CCO_CC1	0.001563	CCO	C.crambe	Entotheonellales
CCO_CC1	0.001421	CCO	C.crambe	Bdellovibrionales
CCO_CC1	0.001279	CCO	C.crambe	Cytophagales
CCO_CC1	0.000995	CCO	C.crambe	Opitutales
CCO_CC1	0.000853	CCO	C.crambe	Verrucomicrobiales
CCO_CC1	0.000853	CCO	C.crambe	Vibrionales
CCO_CC1	0.000853	CCO	C.crambe	Tenderiales
CCO_CC1	0.000853	CCO	C.crambe	Puniceispirillales
CCO_CC1	0.000568	CCO	C.crambe	Rhodospirillales
CCO_CC1	0.000426	CCO	C.crambe	Coxiellales
CCO_CC1	0.000284	CCO	C.crambe	MBAE14
CCO_CC1	0.000284	CCO	C.crambe	Cellvibrionales
CCO_CC1	0.000284	CCO	C.crambe	Fusobacteriales
CCO_CC1	0.000142	CCO	C.crambe	Dadabacteriales
CCO_CC2	0.780762	CCO	C.crambe	Betaproteobacteriales
CCO_CC2	0.131003	CCO	C.crambe	Synechococcales
CCO_CC2	0.021313	CCO	C.crambe	Flavobacteriales
CCO_CC2	0.020745	CCO	C.crambe	Oceanospirillales
CCO_CC2	0.008667	CCO	C.crambe	Class_Alphaproteobacteria
CCO_CC2	0.006536	CCO	C.crambe	SAR11 clade
CCO_CC2	0.006394	CCO	C.crambe	Class_Gammaproteobacteria
CCO_CC2	0.003978	CCO	C.crambe	Clostridiales
CCO_CC2	0.002984	CCO	C.crambe	Rhodobacterales
CCO_CC2	0.002558	CCO	C.crambe	Leptospirales
CCO_CC2	0.001563	CCO	C.crambe	PeM15
CCO_CC2	0.001421	CCO	C.crambe	Verrucomicrobiales
CCO_CC2	0.001421	CCO	C.crambe	Cellvibrionales
CCO_CC2	0.001421	CCO	C.crambe	Pirellulales
CCO_CC2	0.001137	CCO	C.crambe	Rhizobiales
CCO_CC2	0.000995	CCO	C.crambe	Parvibaculales
CCO_CC2	0.00071	CCO	C.crambe	Rhodospirillales
CCO_CC2	0.00071	CCO	C.crambe	Rhodovibrionales
CCO_CC2	0.00071	CCO	C.crambe	Desulfovibrionales
CCO_CC2	0.000568	CCO	C.crambe	SAR86 clade
CCO_CC2	0.000568	CCO	C.crambe	Puniceispirillales
CCO_CC2	0.000568	CCO	C.crambe	Opitutales
CCO_CC2	0.000426	CCO	C.crambe	Erysipelotrichales
CCO_CC2	0.000426	CCO	C.crambe	MBAE14
CCO_CC2	0.000426	CCO	C.crambe	Rickettsiales
CCO_CC2	0.000426	CCO	C.crambe	Ectothiorhodospirales
CCO_CC2	0.000426	CCO	C.crambe	Coxiellales
CCO_CC2	0.000284	CCO	C.crambe	Chitinophagales
CCO_CC2	0.000284	CCO	C.crambe	Propionibacteriales
CCO_CC2	0.000284	CCO	C.crambe	Diplorickettsiales
CCO_CC2	0.000284	CCO	C.crambe	Bacteroidales
CCO_CC4	0.793976	CCO	C.crambe	Betaproteobacteriales
CCO_CC4	0.082694	CCO	C.crambe	Synechococcales
CCO_CC4	0.041063	CCO	C.crambe	Class_Alphaproteobacteria
CCO_CC4	0.017192	CCO	C.crambe	Rhizobiales
CCO_CC4	0.015203	CCO	C.crambe	Oceanospirillales
CCO_CC4	0.011083	CCO	C.crambe	Flavobacteriales
CCO_CC4	0.006252	CCO	C.crambe	Class_Oxyphotobacteria
CCO_CC4	0.005968	CCO	C.crambe	MBAE14
CCO_CC4	0.005399	CCO	C.crambe	Class_Gammaproteobacteria
CCO_CC4	0.003126	CCO	C.crambe	Rhodobacterales
CCO_CC4	0.002842	CCO	C.crambe	Clostridiales
CCO_CC4	0.002842	CCO	C.crambe	Bdellovibrionales
CCO_CC4	0.002273	CCO	C.crambe	SAR11 clade
CCO_CC4	0.001705	CCO	C.crambe	PeM15
CCO_CC4	0.001563	CCO	C.crambe	Dadabacteriales
CCO_CC4	0.001137	CCO	C.crambe	Tenderiales
CCO_CC4	0.001137	CCO	C.crambe	Nitrospirales
CCO_CC4	0.000853	CCO	C.crambe	Sphingomonadales
CCO_CC4	0.00071	CCO	C.crambe	Cellvibrionales
CCO_CC4	0.000568	CCO	C.crambe	Rhodovibrionales
CCO_CC4	0.000426	CCO	C.crambe	Verrucomicrobiales
CCO_CC4	0.000426	CCO	C.crambe	Vibrionales
CCO_CC4	0.000426	CCO	C.crambe	Pirellulales
CCO_CC4	0.000284	CCO	C.crambe	Chitinophagales
CCO_CC4	0.000284	CCO	C.crambe	pItb-vmat-80
CCO_CC4	0.000284	CCO	C.crambe	Cytophagales
CCO_CC4	0.000142	CCO	C.crambe	Thiotrichales
CCO_CC4	0.000142	CCO	C.crambe	Diplorickettsiales
CCO_CC5	0.768684	CCO	C.crambe	Betaproteobacteriales
CCO_CC5	0.093492	CCO	C.crambe	Synechococcales
CCO_CC5	0.023444	CCO	C.crambe	Class_Alphaproteobacteria
CCO_CC5	0.021597	CCO	C.crambe	Flavobacteriales
CCO_CC5	0.017761	CCO	C.crambe	Oceanospirillales
CCO_CC5	0.015345	CCO	C.crambe	Rhizobiales
CCO_CC5	0.009946	CCO	C.crambe	Rhodobacterales
CCO_CC5	0.008099	CCO	C.crambe	SAR11 clade
CCO_CC5	0.007388	CCO	C.crambe	Verrucomicrobiales
CCO_CC5	0.006962	CCO	C.crambe	Cellvibrionales
CCO_CC5	0.005257	CCO	C.crambe	Class_Gammaproteobacteria
CCO_CC5	0.004973	CCO	C.crambe	Clostridiales
CCO_CC5	0.002842	CCO	C.crambe	Parvibaculales
CCO_CC5	0.001705	CCO	C.crambe	Kingdom_Bacteria
CCO_CC5	0.001563	CCO	C.crambe	Thiotrichales
CCO_CC5	0.001563	CCO	C.crambe	SAR86 clade
CCO_CC5	0.001421	CCO	C.crambe	MBAE14
CCO_CC5	0.001137	CCO	C.crambe	Puniceispirillales
CCO_CC5	0.000995	CCO	C.crambe	Rhodospirillales
CCO_CC5	0.000995	CCO	C.crambe	Erysipelotrichales
CCO_CC5	0.000995	CCO	C.crambe	PeM15
CCO_CC5	0.00071	CCO	C.crambe	Rhodovibrionales
CCO_CC5	0.000568	CCO	C.crambe	Chitinophagales
CCO_CC5	0.000568	CCO	C.crambe	Dadabacteriales
CCO_CC5	0.000426	CCO	C.crambe	NB1-j
CCO_CC5	0.000426	CCO	C.crambe	Bdellovibrionales
CCO_CC5	0.000284	CCO	C.crambe	Opitutales
CCO_CC5	0.000142	CCO	C.crambe	Methylococcales
CCO_CC5	0.000142	CCO	C.crambe	Ectothiorhodospirales
CCO_CC5	0.000142	CCO	C.crambe	Fusobacteriales
CCO_CC5	0.000142	CCO	C.crambe	Balneolales
CCO_CC5	0.000142	CCO	C.crambe	Coxiellales
CCO_CC5	0.000142	CCO	C.crambe	Bacteroidales
CCO_CR1	0.21597	CCO	C.reniformis	SAR202 clade
CCO_CR1	0.112532	CCO	C.reniformis	Nitrosococcales
CCO_CR1	0.0763	CCO	C.reniformis	Myxococcales
CCO_CR1	0.074027	CCO	C.reniformis	Class_Subgroup 6
CCO_CR1	0.066496	CCO	C.reniformis	SBR1031
CCO_CR1	0.056408	CCO	C.reniformis	Phylum_Poribacteria
CCO_CR1	0.043052	CCO	C.reniformis	Bdellovibrionales
CCO_CR1	0.038079	CCO	C.reniformis	KI89A clade
CCO_CR1	0.031685	CCO	C.reniformis	Thermoanaerobaculales
CCO_CR1	0.029128	CCO	C.reniformis	Class_Subgroup 9
CCO_CR1	0.02728	CCO	C.reniformis	Rhodobacterales
CCO_CR1	0.026002	CCO	C.reniformis	Class_Gammaproteobacteria
CCO_CR1	0.022734	CCO	C.reniformis	Microtrichales
CCO_CR1	0.020034	CCO	C.reniformis	Phylum_Gemmatimonadetes
CCO_CR1	0.015203	CCO	C.reniformis	Betaproteobacteriales
CCO_CR1	0.014777	CCO	C.reniformis	JTB23
CCO_CR1	0.012788	CCO	C.reniformis	Spirochaetales
CCO_CR1	0.012219	CCO	C.reniformis	Class_Alphaproteobacteria
CCO_CR1	0.012077	CCO	C.reniformis	Sneathiellales
CCO_CR1	0.010941	CCO	C.reniformis	EPR3968-O8a-Bc78
CCO_CR1	0.010941	CCO	C.reniformis	Nitrospirales
CCO_CR1	0.009662	CCO	C.reniformis	Puniceispirillales
CCO_CR1	0.008099	CCO	C.reniformis	Kingdom_Bacteria
CCO_CR1	0.006962	CCO	C.reniformis	Caldilineales
CCO_CR1	0.005541	CCO	C.reniformis	Rhodovibrionales
CCO_CR1	0.005399	CCO	C.reniformis	Solibacterales
CCO_CR1	0.005115	CCO	C.reniformis	Steroidobacterales
CCO_CR1	0.004263	CCO	C.reniformis	Actinomarinales
CCO_CR1	0.003978	CCO	C.reniformis	Class_P9X2b3D02
CCO_CR1	0.003978	CCO	C.reniformis	Oceanospirillales
CCO_CR1	0.003978	CCO	C.reniformis	Phylum_PAUC34f
CCO_CR1	0.003836	CCO	C.reniformis	Nitrosopumilales
CCO_CR1	0.003694	CCO	C.reniformis	Class_TK30
CCO_CR1	0.001705	CCO	C.reniformis	Dadabacteriales
CCO_CR1	0.001421	CCO	C.reniformis	SAR11 clade
CCO_CR1	0.000995	CCO	C.reniformis	Class_TK17
CCO_CR1	0.000995	CCO	C.reniformis	Synechococcales
CCO_CR1	0.000853	CCO	C.reniformis	Pedosphaerales
CCO_CR1	0.000426	CCO	C.reniformis	Class_Parcubacteria
CCO_CR1	0.000284	CCO	C.reniformis	Oligoflexales
CCO_CR1	0.000142	CCO	C.reniformis	Rhodothermales
CCO_CR2	0.145638	CCO	C.reniformis	SAR202 clade
CCO_CR2	0.103723	CCO	C.reniformis	Class_Subgroup 6
CCO_CR2	0.086246	CCO	C.reniformis	Nitrosococcales
CCO_CR2	0.069054	CCO	C.reniformis	Myxococcales
CCO_CR2	0.065928	CCO	C.reniformis	SBR1031
CCO_CR2	0.043052	CCO	C.reniformis	Phylum_Poribacteria
CCO_CR2	0.036374	CCO	C.reniformis	Rhodobacterales
CCO_CR2	0.036232	CCO	C.reniformis	Thermoanaerobaculales
CCO_CR2	0.035095	CCO	C.reniformis	Bdellovibrionales
CCO_CR2	0.034953	CCO	C.reniformis	Solibacterales
CCO_CR2	0.034527	CCO	C.reniformis	Phylum_Gemmatimonadetes
CCO_CR2	0.031543	CCO	C.reniformis	KI89A clade
CCO_CR2	0.029554	CCO	C.reniformis	Class_Subgroup 9
CCO_CR2	0.02728	CCO	C.reniformis	JTB23
CCO_CR2	0.026996	CCO	C.reniformis	Puniceispirillales
CCO_CR2	0.026428	CCO	C.reniformis	Class_Alphaproteobacteria
CCO_CR2	0.017334	CCO	C.reniformis	Class_Gammaproteobacteria
CCO_CR2	0.017192	CCO	C.reniformis	Microtrichales
CCO_CR2	0.016624	CCO	C.reniformis	Sneathiellales
CCO_CR2	0.016056	CCO	C.reniformis	EPR3968-O8a-Bc78
CCO_CR2	0.013356	CCO	C.reniformis	Rhodovibrionales
CCO_CR2	0.012504	CCO	C.reniformis	Nitrospirales
CCO_CR2	0.009946	CCO	C.reniformis	Spirochaetales
CCO_CR2	0.008667	CCO	C.reniformis	Class_P9X2b3D02
CCO_CR2	0.007531	CCO	C.reniformis	Phylum_PAUC34f
CCO_CR2	0.007531	CCO	C.reniformis	Caldilineales
CCO_CR2	0.005968	CCO	C.reniformis	Steroidobacterales
CCO_CR2	0.005399	CCO	C.reniformis	Actinomarinales
CCO_CR2	0.005257	CCO	C.reniformis	Kingdom_Bacteria
CCO_CR2	0.004973	CCO	C.reniformis	Oceanospirillales
CCO_CR2	0.004831	CCO	C.reniformis	Class_TK30
CCO_CR2	0.004547	CCO	C.reniformis	Nitrosopumilales
CCO_CR2	0.003552	CCO	C.reniformis	Betaproteobacteriales
CCO_CR2	0.001705	CCO	C.reniformis	Class_TK17
CCO_CR2	0.001705	CCO	C.reniformis	Dadabacteriales
CCO_CR2	0.001563	CCO	C.reniformis	Synechococcales
CCO_CR2	0.000426	CCO	C.reniformis	Rhodothermales
CCO_CR2	0.000284	CCO	C.reniformis	SAR86 clade
CCO_CR2	0.000142	CCO	C.reniformis	Rhodospirillales
CCO_CR2	0.000142	CCO	C.reniformis	Class_Parcubacteria
CCO_CR2	0.000142	CCO	C.reniformis	Pedosphaerales
CCO_CR3	0.204888	CCO	C.reniformis	SAR202 clade
CCO_CR3	0.095482	CCO	C.reniformis	Nitrosococcales
CCO_CR3	0.082836	CCO	C.reniformis	Class_Subgroup 6
CCO_CR3	0.081273	CCO	C.reniformis	Myxococcales
CCO_CR3	0.051577	CCO	C.reniformis	Phylum_Poribacteria
CCO_CR3	0.050583	CCO	C.reniformis	SBR1031
CCO_CR3	0.0395	CCO	C.reniformis	Phylum_Gemmatimonadetes
CCO_CR3	0.031259	CCO	C.reniformis	Bdellovibrionales
CCO_CR3	0.028417	CCO	C.reniformis	Thermoanaerobaculales
CCO_CR3	0.027991	CCO	C.reniformis	KI89A clade
CCO_CR3	0.025007	CCO	C.reniformis	Microtrichales
CCO_CR3	0.024297	CCO	C.reniformis	Nitrospirales
CCO_CR3	0.023586	CCO	C.reniformis	Class_Subgroup 9
CCO_CR3	0.023586	CCO	C.reniformis	Class_Gammaproteobacteria
CCO_CR3	0.023586	CCO	C.reniformis	Rhodobacterales
CCO_CR3	0.023302	CCO	C.reniformis	Solibacterales
CCO_CR3	0.020034	CCO	C.reniformis	Class_Alphaproteobacteria
CCO_CR3	0.019608	CCO	C.reniformis	Sneathiellales
CCO_CR3	0.017903	CCO	C.reniformis	JTB23
CCO_CR3	0.014919	CCO	C.reniformis	EPR3968-O8a-Bc78
CCO_CR3	0.014066	CCO	C.reniformis	Spirochaetales
CCO_CR3	0.010941	CCO	C.reniformis	Caldilineales
CCO_CR3	0.010656	CCO	C.reniformis	Puniceispirillales
CCO_CR3	0.009946	CCO	C.reniformis	Kingdom_Bacteria
CCO_CR3	0.008525	CCO	C.reniformis	Phylum_PAUC34f
CCO_CR3	0.006394	CCO	C.reniformis	Oceanospirillales
CCO_CR3	0.005968	CCO	C.reniformis	Rhodovibrionales
CCO_CR3	0.005115	CCO	C.reniformis	Nitrosopumilales
CCO_CR3	0.00412	CCO	C.reniformis	Class_P9X2b3D02
CCO_CR3	0.003694	CCO	C.reniformis	Class_TK30
CCO_CR3	0.0027	CCO	C.reniformis	Steroidobacterales
CCO_CR3	0.002131	CCO	C.reniformis	Actinomarinales
CCO_CR3	0.001421	CCO	C.reniformis	Betaproteobacteriales
CCO_CR3	0.001137	CCO	C.reniformis	SAR11 clade
CCO_CR3	0.001137	CCO	C.reniformis	Dadabacteriales
CCO_CR3	0.000853	CCO	C.reniformis	Class_TK17
CCO_CR3	0.000568	CCO	C.reniformis	Synechococcales
CCO_CR3	0.000568	CCO	C.reniformis	Rhodothermales
CCO_CR3	0.000284	CCO	C.reniformis	Rhizobiales
CCO_CR3	0.000142	CCO	C.reniformis	Chlamydiales
CCO_CR4	0.132282	CCO	C.reniformis	SAR202 clade
CCO_CR4	0.095482	CCO	C.reniformis	Class_Subgroup 6
CCO_CR4	0.094771	CCO	C.reniformis	Nitrosococcales
CCO_CR4	0.090367	CCO	C.reniformis	SBR1031
CCO_CR4	0.087809	CCO	C.reniformis	Myxococcales
CCO_CR4	0.05925	CCO	C.reniformis	Phylum_Poribacteria
CCO_CR4	0.050298	CCO	C.reniformis	Thermoanaerobaculales
CCO_CR4	0.04632	CCO	C.reniformis	Phylum_Gemmatimonadetes
CCO_CR4	0.04021	CCO	C.reniformis	Rhodobacterales
CCO_CR4	0.030548	CCO	C.reniformis	Class_Subgroup 9
CCO_CR4	0.026428	CCO	C.reniformis	Nitrospirales
CCO_CR4	0.023018	CCO	C.reniformis	Class_Alphaproteobacteria
CCO_CR4	0.020602	CCO	C.reniformis	Microtrichales
CCO_CR4	0.01975	CCO	C.reniformis	KI89A clade
CCO_CR4	0.016908	CCO	C.reniformis	Class_Gammaproteobacteria
CCO_CR4	0.016624	CCO	C.reniformis	Puniceispirillales
CCO_CR4	0.014777	CCO	C.reniformis	JTB23
CCO_CR4	0.014066	CCO	C.reniformis	EPR3968-O8a-Bc78
CCO_CR4	0.012504	CCO	C.reniformis	Rhodovibrionales
CCO_CR4	0.012504	CCO	C.reniformis	Kingdom_Bacteria
CCO_CR4	0.012361	CCO	C.reniformis	Spirochaetales
CCO_CR4	0.011083	CCO	C.reniformis	Oceanospirillales
CCO_CR4	0.010372	CCO	C.reniformis	Sneathiellales
CCO_CR4	0.009804	CCO	C.reniformis	Solibacterales
CCO_CR4	0.008951	CCO	C.reniformis	Phylum_PAUC34f
CCO_CR4	0.007815	CCO	C.reniformis	Bdellovibrionales
CCO_CR4	0.005683	CCO	C.reniformis	Class_P9X2b3D02
CCO_CR4	0.005541	CCO	C.reniformis	Class_TK30
CCO_CR4	0.005399	CCO	C.reniformis	Nitrosopumilales
CCO_CR4	0.004547	CCO	C.reniformis	Steroidobacterales
CCO_CR4	0.003836	CCO	C.reniformis	Caldilineales
CCO_CR4	0.003126	CCO	C.reniformis	Actinomarinales
CCO_CR4	0.002273	CCO	C.reniformis	Class_TK17
CCO_CR4	0.002273	CCO	C.reniformis	Dadabacteriales
CCO_CR4	0.001563	CCO	C.reniformis	Betaproteobacteriales
CCO_CR4	0.000568	CCO	C.reniformis	Oligoflexales
CCO_CR4	0.000284	CCO	C.reniformis	SAR86 clade
CCO_CR5	0.10628	CCO	C.reniformis	Class_Alphaproteobacteria
CCO_CR5	0.092498	CCO	C.reniformis	Nitrosococcales
CCO_CR5	0.085962	CCO	C.reniformis	Class_Subgroup 6
CCO_CR5	0.072606	CCO	C.reniformis	SBR1031
CCO_CR5	0.060102	CCO	C.reniformis	Phylum_Poribacteria
CCO_CR5	0.059534	CCO	C.reniformis	SAR202 clade
CCO_CR5	0.053993	CCO	C.reniformis	Bdellovibrionales
CCO_CR5	0.051861	CCO	C.reniformis	Thermoanaerobaculales
CCO_CR5	0.049304	CCO	C.reniformis	Myxococcales
CCO_CR5	0.04703	CCO	C.reniformis	Betaproteobacteriales
CCO_CR5	0.031827	CCO	C.reniformis	Rhodobacterales
CCO_CR5	0.030122	CCO	C.reniformis	Phylum_Gemmatimonadetes
CCO_CR5	0.023728	CCO	C.reniformis	Microtrichales
CCO_CR5	0.02316	CCO	C.reniformis	KI89A clade
CCO_CR5	0.023018	CCO	C.reniformis	Class_Subgroup 9
CCO_CR5	0.022165	CCO	C.reniformis	Class_Gammaproteobacteria
CCO_CR5	0.020887	CCO	C.reniformis	JTB23
CCO_CR5	0.017334	CCO	C.reniformis	Puniceispirillales
CCO_CR5	0.015487	CCO	C.reniformis	Sneathiellales
CCO_CR5	0.014493	CCO	C.reniformis	Solibacterales
CCO_CR5	0.013214	CCO	C.reniformis	EPR3968-O8a-Bc78
CCO_CR5	0.010372	CCO	C.reniformis	Rhodovibrionales
CCO_CR5	0.010088	CCO	C.reniformis	Kingdom_Bacteria
CCO_CR5	0.007957	CCO	C.reniformis	Class_P9X2b3D02
CCO_CR5	0.007388	CCO	C.reniformis	Nitrosopumilales
CCO_CR5	0.007388	CCO	C.reniformis	Phylum_PAUC34f
CCO_CR5	0.007246	CCO	C.reniformis	Actinomarinales
CCO_CR5	0.005399	CCO	C.reniformis	Nitrospirales
CCO_CR5	0.004831	CCO	C.reniformis	Caldilineales
CCO_CR5	0.004831	CCO	C.reniformis	Class_TK30
CCO_CR5	0.004547	CCO	C.reniformis	Spirochaetales
CCO_CR5	0.004263	CCO	C.reniformis	Oceanospirillales
CCO_CR5	0.003268	CCO	C.reniformis	Class_TK17
CCO_CR5	0.002415	CCO	C.reniformis	Steroidobacterales
CCO_CR5	0.001563	CCO	C.reniformis	Synechococcales
CCO_CR5	0.001421	CCO	C.reniformis	Flavobacteriales
CCO_CR5	0.001137	CCO	C.reniformis	SAR11 clade
CCO_CR5	0.000568	CCO	C.reniformis	Dadabacteriales
CCO_CR5	0.000568	CCO	C.reniformis	Pedosphaerales
CCO_CR5	0.000142	CCO	C.reniformis	PeM15
CCO_PF1	0.206735	CCO	P.ficiformis	Caldilineales
CCO_PF1	0.192953	CCO	P.ficiformis	SAR202 clade
CCO_PF1	0.088804	CCO	P.ficiformis	Phylum_Gemmatimonadetes
CCO_PF1	0.077863	CCO	P.ficiformis	Flavobacteriales
CCO_PF1	0.049162	CCO	P.ficiformis	Microtrichales
CCO_PF1	0.031401	CCO	P.ficiformis	Class_TK17
CCO_PF1	0.028986	CCO	P.ficiformis	Class_Subgroup 6
CCO_PF1	0.028133	CCO	P.ficiformis	Dadabacteriales
CCO_PF1	0.025291	CCO	P.ficiformis	SBR1031
CCO_PF1	0.023018	CCO	P.ficiformis	Pedosphaerales
CCO_PF1	0.022023	CCO	P.ficiformis	Class_Subgroup 9
CCO_PF1	0.020176	CCO	P.ficiformis	Thermoanaerobaculales
CCO_PF1	0.019039	CCO	P.ficiformis	Rhodothermales
CCO_PF1	0.017619	CCO	P.ficiformis	Nitrospirales
CCO_PF1	0.014066	CCO	P.ficiformis	Kingdom_Bacteria
CCO_PF1	0.013498	CCO	P.ficiformis	Class_TK30
CCO_PF1	0.01293	CCO	P.ficiformis	Actinomarinales
CCO_PF1	0.011651	CCO	P.ficiformis	KI89A clade
CCO_PF1	0.010799	CCO	P.ficiformis	Nitrosopumilales
CCO_PF1	0.01023	CCO	P.ficiformis	Steroidobacterales
CCO_PF1	0.009662	CCO	P.ficiformis	Rhodovibrionales
CCO_PF1	0.008241	CCO	P.ficiformis	S085
CCO_PF1	0.008099	CCO	P.ficiformis	EPR3968-O8a-Bc78
CCO_PF1	0.007246	CCO	P.ficiformis	Class_Alphaproteobacteria
CCO_PF1	0.006678	CCO	P.ficiformis	OPB56
CCO_PF1	0.006394	CCO	P.ficiformis	Solibacterales
CCO_PF1	0.005541	CCO	P.ficiformis	Phylum_Poribacteria
CCO_PF1	0.004405	CCO	P.ficiformis	JTB23
CCO_PF1	0.004405	CCO	P.ficiformis	Rhodobacterales
CCO_PF1	0.00341	CCO	P.ficiformis	Class_JG30-KF-CM66
CCO_PF1	0.003268	CCO	P.ficiformis	Sneathiellales
CCO_PF1	0.002842	CCO	P.ficiformis	Puniceispirillales
CCO_PF1	0.002415	CCO	P.ficiformis	Spirochaetales
CCO_PF1	0.002131	CCO	P.ficiformis	SAR11 clade
CCO_PF1	0.002131	CCO	P.ficiformis	Phylum_PAUC34f
CCO_PF1	0.001989	CCO	P.ficiformis	Opitutales
CCO_PF1	0.001847	CCO	P.ficiformis	HOC36
CCO_PF1	0.001847	CCO	P.ficiformis	Oceanospirillales
CCO_PF1	0.001705	CCO	P.ficiformis	Class_Subgroup 11
CCO_PF1	0.001563	CCO	P.ficiformis	Synechococcales
CCO_PF1	0.001563	CCO	P.ficiformis	Class_Parcubacteria
CCO_PF1	0.001563	CCO	P.ficiformis	Myxococcales
CCO_PF1	0.001279	CCO	P.ficiformis	Phylum_AncK6
CCO_PF1	0.001279	CCO	P.ficiformis	Entotheonellales
CCO_PF1	0.001137	CCO	P.ficiformis	pItb-vmat-80
CCO_PF1	0.000995	CCO	P.ficiformis	Class_Gammaproteobacteria
CCO_PF1	0.000568	CCO	P.ficiformis	Deinococcales
CCO_PF1	0.000426	CCO	P.ficiformis	Nitrosococcales
CCO_PF1	0.000284	CCO	P.ficiformis	Rhodospirillales
CCO_PF1	0.000284	CCO	P.ficiformis	SAR86 clade
CCO_PF1	0.000284	CCO	P.ficiformis	Class_Subgroup 21
CCO_PF1	0.000142	CCO	P.ficiformis	Class_Subgroup 5
CCO_PF3	0.199773	CCO	P.ficiformis	Caldilineales
CCO_PF3	0.185848	CCO	P.ficiformis	SAR202 clade
CCO_PF3	0.10898	CCO	P.ficiformis	Phylum_Gemmatimonadetes
CCO_PF3	0.046462	CCO	P.ficiformis	Microtrichales
CCO_PF3	0.045752	CCO	P.ficiformis	Class_TK17
CCO_PF3	0.045183	CCO	P.ficiformis	Flavobacteriales
CCO_PF3	0.042626	CCO	P.ficiformis	Rhodothermales
CCO_PF3	0.028843	CCO	P.ficiformis	Nitrospirales
CCO_PF3	0.022734	CCO	P.ficiformis	KI89A clade
CCO_PF3	0.022307	CCO	P.ficiformis	Kingdom_Bacteria
CCO_PF3	0.021597	CCO	P.ficiformis	Class_Subgroup 9
CCO_PF3	0.019324	CCO	P.ficiformis	Class_Subgroup 6
CCO_PF3	0.016198	CCO	P.ficiformis	Thermoanaerobaculales
CCO_PF3	0.016198	CCO	P.ficiformis	Rhodovibrionales
CCO_PF3	0.015629	CCO	P.ficiformis	SBR1031
CCO_PF3	0.014351	CCO	P.ficiformis	Dadabacteriales
CCO_PF3	0.013356	CCO	P.ficiformis	Class_Subgroup 11
CCO_PF3	0.013072	CCO	P.ficiformis	Steroidobacterales
CCO_PF3	0.011651	CCO	P.ficiformis	Solibacterales
CCO_PF3	0.010799	CCO	P.ficiformis	JTB23
CCO_PF3	0.010799	CCO	P.ficiformis	Pedosphaerales
CCO_PF3	0.00952	CCO	P.ficiformis	Actinomarinales
CCO_PF3	0.009093	CCO	P.ficiformis	EPR3968-O8a-Bc78
CCO_PF3	0.007957	CCO	P.ficiformis	Opitutales
CCO_PF3	0.007673	CCO	P.ficiformis	S085
CCO_PF3	0.00682	CCO	P.ficiformis	Class_TK30
CCO_PF3	0.005257	CCO	P.ficiformis	Class_Alphaproteobacteria
CCO_PF3	0.004405	CCO	P.ficiformis	Class_JG30-KF-CM66
CCO_PF3	0.004405	CCO	P.ficiformis	Rhodobacterales
CCO_PF3	0.004405	CCO	P.ficiformis	Sneathiellales
CCO_PF3	0.003978	CCO	P.ficiformis	Spirochaetales
CCO_PF3	0.003268	CCO	P.ficiformis	Chitinophagales
CCO_PF3	0.002984	CCO	P.ficiformis	Nitrosopumilales
CCO_PF3	0.002415	CCO	P.ficiformis	Phylum_Poribacteria
CCO_PF3	0.002273	CCO	P.ficiformis	Class_Gammaproteobacteria
CCO_PF3	0.001705	CCO	P.ficiformis	Oceanospirillales
CCO_PF3	0.001705	CCO	P.ficiformis	HOC36
CCO_PF3	0.001705	CCO	P.ficiformis	Myxococcales
CCO_PF3	0.001563	CCO	P.ficiformis	Nitrosococcales
CCO_PF3	0.001279	CCO	P.ficiformis	Phylum_PAUC34f
CCO_PF3	0.001137	CCO	P.ficiformis	pItb-vmat-80
CCO_PF3	0.000853	CCO	P.ficiformis	Synechococcales
CCO_PF3	0.000853	CCO	P.ficiformis	NB1-j
CCO_PF3	0.00071	CCO	P.ficiformis	Puniceispirillales
CCO_PF3	0.000568	CCO	P.ficiformis	Class_P9X2b3D02
CCO_PF3	0.000568	CCO	P.ficiformis	Bdellovibrionales
CCO_PF3	0.000426	CCO	P.ficiformis	Class_Subgroup 5
CCO_PF3	0.000426	CCO	P.ficiformis	Betaproteobacteriales
CCO_PF3	0.000426	CCO	P.ficiformis	Class_Subgroup 21
CCO_PF3	0.000142	CCO	P.ficiformis	Phylum_AncK6
CCO_PF4	0.23771	CCO	P.ficiformis	Caldilineales
CCO_PF4	0.155442	CCO	P.ficiformis	SAR202 clade
CCO_PF4	0.059392	CCO	P.ficiformis	Phylum_Gemmatimonadetes
CCO_PF4	0.046462	CCO	P.ficiformis	Class_TK17
CCO_PF4	0.041347	CCO	P.ficiformis	Class_Subgroup 9
CCO_PF4	0.035095	CCO	P.ficiformis	Rhodothermales
CCO_PF4	0.031117	CCO	P.ficiformis	Nitrospirales
CCO_PF4	0.030122	CCO	P.ficiformis	Flavobacteriales
CCO_PF4	0.029128	CCO	P.ficiformis	Microtrichales
CCO_PF4	0.028986	CCO	P.ficiformis	Dadabacteriales
CCO_PF4	0.026002	CCO	P.ficiformis	SBR1031
CCO_PF4	0.023444	CCO	P.ficiformis	KI89A clade
CCO_PF4	0.019892	CCO	P.ficiformis	JTB23
CCO_PF4	0.019892	CCO	P.ficiformis	Steroidobacterales
CCO_PF4	0.018187	CCO	P.ficiformis	Kingdom_Bacteria
CCO_PF4	0.017619	CCO	P.ficiformis	Bdellovibrionales
CCO_PF4	0.016482	CCO	P.ficiformis	Class_Subgroup 6
CCO_PF4	0.013782	CCO	P.ficiformis	Thermoanaerobaculales
CCO_PF4	0.013214	CCO	P.ficiformis	Class_Subgroup 11
CCO_PF4	0.013214	CCO	P.ficiformis	Rhodovibrionales
CCO_PF4	0.012504	CCO	P.ficiformis	Pedosphaerales
CCO_PF4	0.011935	CCO	P.ficiformis	Actinomarinales
CCO_PF4	0.011367	CCO	P.ficiformis	Solibacterales
CCO_PF4	0.011083	CCO	P.ficiformis	Opitutales
CCO_PF4	0.008525	CCO	P.ficiformis	EPR3968-O8a-Bc78
CCO_PF4	0.007957	CCO	P.ficiformis	S085
CCO_PF4	0.006394	CCO	P.ficiformis	Rhodobacterales
CCO_PF4	0.00611	CCO	P.ficiformis	Nitrosopumilales
CCO_PF4	0.005683	CCO	P.ficiformis	Class_Subgroup 21
CCO_PF4	0.005399	CCO	P.ficiformis	Class_TK30
CCO_PF4	0.004831	CCO	P.ficiformis	Spirochaetales
CCO_PF4	0.00412	CCO	P.ficiformis	OPB56
CCO_PF4	0.003978	CCO	P.ficiformis	Class_Alphaproteobacteria
CCO_PF4	0.003836	CCO	P.ficiformis	HOC36
CCO_PF4	0.003126	CCO	P.ficiformis	Sneathiellales
CCO_PF4	0.002558	CCO	P.ficiformis	Oceanospirillales
CCO_PF4	0.001563	CCO	P.ficiformis	Phylum_Poribacteria
CCO_PF4	0.001279	CCO	P.ficiformis	Class_Parcubacteria
CCO_PF4	0.001137	CCO	P.ficiformis	Phylum_PAUC34f
CCO_PF4	0.001137	CCO	P.ficiformis	Myxococcales
CCO_PF4	0.000995	CCO	P.ficiformis	pItb-vmat-80
CCO_PF4	0.000995	CCO	P.ficiformis	SAR11 clade
CCO_PF4	0.000853	CCO	P.ficiformis	Class_JG30-KF-CM66
CCO_PF4	0.000853	CCO	P.ficiformis	Class_Subgroup 15
CCO_PF4	0.00071	CCO	P.ficiformis	Synechococcales
CCO_PF4	0.00071	CCO	P.ficiformis	Class_P9X2b3D02
CCO_PF4	0.000568	CCO	P.ficiformis	Class_Gammaproteobacteria
CCO_PF4	0.000568	CCO	P.ficiformis	Nitrosococcales
CCO_PF4	0.000568	CCO	P.ficiformis	Entotheonellales
CCO_PF4	0.000568	CCO	P.ficiformis	Puniceispirillales
CCO_PF4	0.000426	CCO	P.ficiformis	Cellvibrionales
CCO_PF4	0.000426	CCO	P.ficiformis	SAR86 clade
CCO_PF4	0.000284	CCO	P.ficiformis	NB1-j
CCO_PF4	0.000142	CCO	P.ficiformis	Deinococcales
CCO_PF4	0.000142	CCO	P.ficiformis	Phylum_AncK6
CCO_PF4	0.000142	CCO	P.ficiformis	Betaproteobacteriales
CCO_PF5	0.219949	CCO	P.ficiformis	Caldilineales
CCO_PF5	0.13626	CCO	P.ficiformis	SAR202 clade
CCO_PF5	0.089088	CCO	P.ficiformis	Phylum_Gemmatimonadetes
CCO_PF5	0.064933	CCO	P.ficiformis	Flavobacteriales
CCO_PF5	0.043905	CCO	P.ficiformis	Rhodothermales
CCO_PF5	0.03609	CCO	P.ficiformis	Class_TK17
CCO_PF5	0.034811	CCO	P.ficiformis	Microtrichales
CCO_PF5	0.032964	CCO	P.ficiformis	Nitrospirales
CCO_PF5	0.031543	CCO	P.ficiformis	Dadabacteriales
CCO_PF5	0.028986	CCO	P.ficiformis	Class_Subgroup 9
CCO_PF5	0.026854	CCO	P.ficiformis	Class_Subgroup 6
CCO_PF5	0.02387	CCO	P.ficiformis	SBR1031
CCO_PF5	0.023018	CCO	P.ficiformis	Thermoanaerobaculales
CCO_PF5	0.020034	CCO	P.ficiformis	Kingdom_Bacteria
CCO_PF5	0.018329	CCO	P.ficiformis	Class_Subgroup 11
CCO_PF5	0.016056	CCO	P.ficiformis	Chitinophagales
CCO_PF5	0.013214	CCO	P.ficiformis	Solibacterales
CCO_PF5	0.013072	CCO	P.ficiformis	Rhodovibrionales
CCO_PF5	0.012077	CCO	P.ficiformis	Actinomarinales
CCO_PF5	0.011083	CCO	P.ficiformis	EPR3968-O8a-Bc78
CCO_PF5	0.010941	CCO	P.ficiformis	KI89A clade
CCO_PF5	0.009946	CCO	P.ficiformis	Class_JG30-KF-CM66
CCO_PF5	0.008667	CCO	P.ficiformis	Steroidobacterales
CCO_PF5	0.008525	CCO	P.ficiformis	OPB56
CCO_PF5	0.008383	CCO	P.ficiformis	Nitrosopumilales
CCO_PF5	0.007246	CCO	P.ficiformis	Bdellovibrionales
CCO_PF5	0.005968	CCO	P.ficiformis	Class_Alphaproteobacteria
CCO_PF5	0.005541	CCO	P.ficiformis	JTB23
CCO_PF5	0.003694	CCO	P.ficiformis	Rhodobacterales
CCO_PF5	0.003126	CCO	P.ficiformis	Opitutales
CCO_PF5	0.0027	CCO	P.ficiformis	S085
CCO_PF5	0.0027	CCO	P.ficiformis	Class_TK30
CCO_PF5	0.002558	CCO	P.ficiformis	HOC36
CCO_PF5	0.002558	CCO	P.ficiformis	Oceanospirillales
CCO_PF5	0.002415	CCO	P.ficiformis	pItb-vmat-80
CCO_PF5	0.002415	CCO	P.ficiformis	Puniceispirillales
CCO_PF5	0.001847	CCO	P.ficiformis	Pedosphaerales
CCO_PF5	0.001847	CCO	P.ficiformis	Class_Subgroup 21
CCO_PF5	0.001847	CCO	P.ficiformis	Spirochaetales
CCO_PF5	0.001705	CCO	P.ficiformis	Nitrosococcales
CCO_PF5	0.001705	CCO	P.ficiformis	Sneathiellales
CCO_PF5	0.001421	CCO	P.ficiformis	Class_Gammaproteobacteria
CCO_PF5	0.001137	CCO	P.ficiformis	Synechococcales
CCO_PF5	0.000995	CCO	P.ficiformis	Class_Bacilli
CCO_PF5	0.000568	CCO	P.ficiformis	SAR86 clade
CCO_PF5	0.000568	CCO	P.ficiformis	Phylum_PAUC34f
CCO_PF5	0.000426	CCO	P.ficiformis	Class_P9X2b3D02
CCO_PF5	0.000426	CCO	P.ficiformis	Myxococcales
CCO_PF5	0.000284	CCO	P.ficiformis	Phylum_Poribacteria
CCO_PF5	0.000284	CCO	P.ficiformis	Class_Subgroup 15
CCO_PF5	0.000284	CCO	P.ficiformis	Phylum_AncK6
CCO_PF5	0.000284	CCO	P.ficiformis	Entotheonellales
CCO_PF5	0.000142	CCO	P.ficiformis	Rhodospirillales
CCO_PF5	0.000142	CCO	P.ficiformis	SAR11 clade
CCO_PF5	0.000142	CCO	P.ficiformis	Betaproteobacteriales
CCO_PF5	0.000142	CCO	P.ficiformis	Cellvibrionales
CCO_PF5	0.000142	CCO	P.ficiformis	Paracaedibacterales
CCO_PF5	0.000142	CCO	P.ficiformis	NB1-j
CCO_SW2	0.287155	CCO	Seawater	Flavobacteriales
CCO_SW2	0.20915	CCO	Seawater	SAR11 clade
CCO_SW2	0.121199	CCO	Seawater	Synechococcales
CCO_SW2	0.096334	CCO	Seawater	SAR86 clade
CCO_SW2	0.073316	CCO	Seawater	Rhodobacterales
CCO_SW2	0.035379	CCO	Seawater	Cellvibrionales
CCO_SW2	0.026144	CCO	Seawater	Rhodospirillales
CCO_SW2	0.02586	CCO	Seawater	Puniceispirillales
CCO_SW2	0.01975	CCO	Seawater	Rhodovibrionales
CCO_SW2	0.017192	CCO	Seawater	Opitutales
CCO_SW2	0.016908	CCO	Seawater	Kingdom_Bacteria
CCO_SW2	0.015772	CCO	Seawater	Chitinophagales
CCO_SW2	0.006252	CCO	Seawater	Betaproteobacteriales
CCO_SW2	0.005399	CCO	Seawater	Ectothiorhodospirales
CCO_SW2	0.005257	CCO	Seawater	Actinomarinales
CCO_SW2	0.004973	CCO	Seawater	Oceanospirillales
CCO_SW2	0.003978	CCO	Seawater	Thiotrichales
CCO_SW2	0.003836	CCO	Seawater	Parvibaculales
CCO_SW2	0.0027	CCO	Seawater	Class_Alphaproteobacteria
CCO_SW2	0.002415	CCO	Seawater	OM182 clade
CCO_SW2	0.002131	CCO	Seawater	Thiomicrospirales
CCO_SW2	0.002131	CCO	Seawater	Alteromonadales
CCO_SW2	0.001847	CCO	Seawater	Balneolales
CCO_SW2	0.001847	CCO	Seawater	Thalassobaculales
CCO_SW2	0.001705	CCO	Seawater	Sphingobacteriales
CCO_SW2	0.001563	CCO	Seawater	PeM15
CCO_SW2	0.001421	CCO	Seawater	PB19
CCO_SW2	0.001421	CCO	Seawater	Clostridiales
CCO_SW2	0.001279	CCO	Seawater	Bdellovibrionales
CCO_SW2	0.001137	CCO	Seawater	KI89A clade
CCO_SW2	0.000995	CCO	Seawater	Pirellulales
CCO_SW2	0.000853	CCO	Seawater	HOC36
CCO_SW2	0.00071	CCO	Seawater	Sphingomonadales
CCO_SW2	0.000568	CCO	Seawater	Campylobacterales
CCO_SW2	0.000426	CCO	Seawater	Pseudomonadales
CCO_SW2	0.000426	CCO	Seawater	Kiritimatiellales
CCO_SW2	0.000284	CCO	Seawater	Propionibacteriales
CCO_SW2	0.000284	CCO	Seawater	Cytophagales
CCO_SW3	0.261296	CCO	Seawater	Flavobacteriales
CCO_SW3	0.207445	CCO	Seawater	SAR11 clade
CCO_SW3	0.121199	CCO	Seawater	Synechococcales
CCO_SW3	0.097045	CCO	Seawater	SAR86 clade
CCO_SW3	0.076584	CCO	Seawater	Rhodobacterales
CCO_SW3	0.049162	CCO	Seawater	Cellvibrionales
CCO_SW3	0.029696	CCO	Seawater	Puniceispirillales
CCO_SW3	0.02728	CCO	Seawater	Rhodospirillales
CCO_SW3	0.019324	CCO	Seawater	Rhodovibrionales
CCO_SW3	0.015914	CCO	Seawater	Opitutales
CCO_SW3	0.014493	CCO	Seawater	Chitinophagales
CCO_SW3	0.014066	CCO	Seawater	Kingdom_Bacteria
CCO_SW3	0.007246	CCO	Seawater	Betaproteobacteriales
CCO_SW3	0.006962	CCO	Seawater	Oceanospirillales
CCO_SW3	0.005968	CCO	Seawater	Actinomarinales
CCO_SW3	0.005257	CCO	Seawater	Parvibaculales
CCO_SW3	0.005115	CCO	Seawater	Thiotrichales
CCO_SW3	0.00412	CCO	Seawater	Thiomicrospirales
CCO_SW3	0.00341	CCO	Seawater	KI89A clade
CCO_SW3	0.00341	CCO	Seawater	Clostridiales
CCO_SW3	0.002842	CCO	Seawater	Class_Alphaproteobacteria
CCO_SW3	0.002415	CCO	Seawater	Ectothiorhodospirales
CCO_SW3	0.002273	CCO	Seawater	Sphingobacteriales
CCO_SW3	0.001847	CCO	Seawater	Rickettsiales
CCO_SW3	0.001279	CCO	Seawater	Verrucomicrobiales
CCO_SW3	0.001137	CCO	Seawater	Bacillales
CCO_SW3	0.000995	CCO	Seawater	Microtrichales
CCO_SW3	0.000995	CCO	Seawater	Alteromonadales
CCO_SW3	0.000995	CCO	Seawater	OM182 clade
CCO_SW3	0.000853	CCO	Seawater	Class_Gammaproteobacteria
CCO_SW3	0.000853	CCO	Seawater	Caulobacterales
CCO_SW3	0.000853	CCO	Seawater	Balneolales
CCO_SW3	0.000853	CCO	Seawater	Thalassobaculales
CCO_SW3	0.00071	CCO	Seawater	HOC36
CCO_SW3	0.00071	CCO	Seawater	Micrococcales
CCO_SW3	0.000568	CCO	Seawater	Erysipelotrichales
CCO_SW3	0.000568	CCO	Seawater	PeM15
CCO_SW3	0.000568	CCO	Seawater	Pirellulales
CCO_SW3	0.000568	CCO	Seawater	Campylobacterales
CCO_SW3	0.000568	CCO	Seawater	PB19
CCO_SW3	0.000426	CCO	Seawater	Methylococcales
CCO_SW3	0.000426	CCO	Seawater	Kiritimatiellales
CCO_SW3	0.000426	CCO	Seawater	Cytophagales
CCO_SW3	0.000284	CCO	Seawater	Pseudomonadales
CCO_SW3	0.000284	CCO	Seawater	Rhizobiales
CCO_SW3	0.000284	CCO	Seawater	Bdellovibrionales
CCO_SW3	0.000142	CCO	Seawater	Fusobacteriales
CCO_SW3	0.000142	CCO	Seawater	Propionibacteriales
CCO_SW3	0.000142	CCO	Seawater	Sphingomonadales
GF_CC1	0.735152	GF	C.crambe	Betaproteobacteriales
GF_CC1	0.145496	GF	C.crambe	Class_Alphaproteobacteria
GF_CC1	0.064933	GF	C.crambe	Synechococcales
GF_CC1	0.012788	GF	C.crambe	Class_Gammaproteobacteria
GF_CC1	0.007815	GF	C.crambe	Oceanospirillales
GF_CC1	0.005826	GF	C.crambe	Bdellovibrionales
GF_CC1	0.004973	GF	C.crambe	Flavobacteriales
GF_CC1	0.004263	GF	C.crambe	Rhizobiales
GF_CC1	0.003268	GF	C.crambe	Rhodobacterales
GF_CC1	0.002842	GF	C.crambe	SAR11 clade
GF_CC1	0.001989	GF	C.crambe	SAR86 clade
GF_CC1	0.001279	GF	C.crambe	PeM15
GF_CC1	0.001279	GF	C.crambe	Parvibaculales
GF_CC1	0.001137	GF	C.crambe	Cellvibrionales
GF_CC1	0.000995	GF	C.crambe	Nitrospirales
GF_CC1	0.000853	GF	C.crambe	Vibrionales
GF_CC1	0.000853	GF	C.crambe	Puniceispirillales
GF_CC1	0.00071	GF	C.crambe	Rhodospirillales
GF_CC1	0.00071	GF	C.crambe	Rhodovibrionales
GF_CC1	0.000568	GF	C.crambe	MBAE14
GF_CC1	0.000568	GF	C.crambe	Chitinophagales
GF_CC1	0.000568	GF	C.crambe	Leptospirales
GF_CC1	0.000426	GF	C.crambe	Paracaedibacterales
GF_CC1	0.000284	GF	C.crambe	Fusobacteriales
GF_CC1	0.000284	GF	C.crambe	Balneolales
GF_CC1	0.000142	GF	C.crambe	Kingdom_Bacteria
GF_CC2	0.44757	GF	C.crambe	Class_Alphaproteobacteria
GF_CC2	0.346547	GF	C.crambe	Betaproteobacteriales
GF_CC2	0.092782	GF	C.crambe	Synechococcales
GF_CC2	0.039074	GF	C.crambe	Rhizobiales
GF_CC2	0.014919	GF	C.crambe	Parvibaculales
GF_CC2	0.01293	GF	C.crambe	Oceanospirillales
GF_CC2	0.005399	GF	C.crambe	Class_Gammaproteobacteria
GF_CC2	0.004831	GF	C.crambe	Bdellovibrionales
GF_CC2	0.004689	GF	C.crambe	Flavobacteriales
GF_CC2	0.004405	GF	C.crambe	Rhodobacterales
GF_CC2	0.00412	GF	C.crambe	Pirellulales
GF_CC2	0.00412	GF	C.crambe	NB1-j
GF_CC2	0.002842	GF	C.crambe	SAR11 clade
GF_CC2	0.001989	GF	C.crambe	Dadabacteriales
GF_CC2	0.001989	GF	C.crambe	Chlamydiales
GF_CC2	0.001421	GF	C.crambe	Kingdom_Bacteria
GF_CC2	0.001279	GF	C.crambe	MBAE14
GF_CC2	0.001137	GF	C.crambe	Clostridiales
GF_CC2	0.000853	GF	C.crambe	Tenderiales
GF_CC2	0.000853	GF	C.crambe	Puniceispirillales
GF_CC2	0.00071	GF	C.crambe	Cellvibrionales
GF_CC2	0.00071	GF	C.crambe	Propionibacteriales
GF_CC2	0.00071	GF	C.crambe	Opitutales
GF_CC2	0.000568	GF	C.crambe	pItb-vmat-80
GF_CC2	0.000568	GF	C.crambe	Rhodovibrionales
GF_CC2	0.000426	GF	C.crambe	PeM15
GF_CC2	0.000426	GF	C.crambe	Sphingomonadales
GF_CC2	0.000284	GF	C.crambe	Sphingobacteriales
GF_CC2	0.000284	GF	C.crambe	Erysipelotrichales
GF_CC2	0.000284	GF	C.crambe	SAR86 clade
GF_CC2	0.000284	GF	C.crambe	Leptospirales
GF_CC2	0.000284	GF	C.crambe	Coxiellales
GF_CC2	0.000284	GF	C.crambe	Cytophagales
GF_CC2	0.000142	GF	C.crambe	Verrucomicrobiales
GF_CC2	0.000142	GF	C.crambe	Vibrionales
GF_CC2	0.000142	GF	C.crambe	Balneolales
GF_CC3	0.797101	GF	C.crambe	Betaproteobacteriales
GF_CC3	0.100171	GF	C.crambe	Synechococcales
GF_CC3	0.017334	GF	C.crambe	Rhodobacterales
GF_CC3	0.014635	GF	C.crambe	Oceanospirillales
GF_CC3	0.013924	GF	C.crambe	Rhizobiales
GF_CC3	0.008099	GF	C.crambe	SAR11 clade
GF_CC3	0.007957	GF	C.crambe	Class_Gammaproteobacteria
GF_CC3	0.007246	GF	C.crambe	Flavobacteriales
GF_CC3	0.005683	GF	C.crambe	MBAE14
GF_CC3	0.004405	GF	C.crambe	Class_Alphaproteobacteria
GF_CC3	0.00412	GF	C.crambe	Cellvibrionales
GF_CC3	0.002842	GF	C.crambe	Kingdom_Bacteria
GF_CC3	0.001989	GF	C.crambe	Gaiellales
GF_CC3	0.001989	GF	C.crambe	Parvibaculales
GF_CC3	0.001847	GF	C.crambe	Rhodospirillales
GF_CC3	0.001563	GF	C.crambe	Puniceispirillales
GF_CC3	0.001421	GF	C.crambe	Rhodovibrionales
GF_CC3	0.001421	GF	C.crambe	SAR86 clade
GF_CC3	0.001137	GF	C.crambe	Cytophagales
GF_CC3	0.000995	GF	C.crambe	Balneolales
GF_CC3	0.00071	GF	C.crambe	PeM15
GF_CC3	0.000568	GF	C.crambe	Pirellulales
GF_CC3	0.000426	GF	C.crambe	Coxiellales
GF_CC3	0.000426	GF	C.crambe	Clostridiales
GF_CC3	0.000426	GF	C.crambe	Bdellovibrionales
GF_CC3	0.000284	GF	C.crambe	Chitinophagales
GF_CC3	0.000284	GF	C.crambe	Rickettsiales
GF_CC3	0.000284	GF	C.crambe	Paracaedibacterales
GF_CC3	0.000284	GF	C.crambe	Desulfovibrionales
GF_CC3	0.000142	GF	C.crambe	pItb-vmat-80
GF_CC3	0.000142	GF	C.crambe	Fusobacteriales
GF_CC3	0.000142	GF	C.crambe	Bacteroidales
GF_CC4	0.828076	GF	C.crambe	Betaproteobacteriales
GF_CC4	0.103154	GF	C.crambe	Synechococcales
GF_CC4	0.011367	GF	C.crambe	Flavobacteriales
GF_CC4	0.010656	GF	C.crambe	Oceanospirillales
GF_CC4	0.007246	GF	C.crambe	Clostridiales
GF_CC4	0.005826	GF	C.crambe	SAR11 clade
GF_CC4	0.005399	GF	C.crambe	Class_Alphaproteobacteria
GF_CC4	0.004689	GF	C.crambe	Class_Gammaproteobacteria
GF_CC4	0.0027	GF	C.crambe	Rhodobacterales
GF_CC4	0.0027	GF	C.crambe	Puniceispirillales
GF_CC4	0.001847	GF	C.crambe	SAR86 clade
GF_CC4	0.001847	GF	C.crambe	Cellvibrionales
GF_CC4	0.001563	GF	C.crambe	PeM15
GF_CC4	0.001421	GF	C.crambe	Balneolales
GF_CC4	0.001421	GF	C.crambe	Kingdom_Bacteria
GF_CC4	0.001137	GF	C.crambe	Bdellovibrionales
GF_CC4	0.000995	GF	C.crambe	Rhodospirillales
GF_CC4	0.000995	GF	C.crambe	Rhodovibrionales
GF_CC4	0.000853	GF	C.crambe	Verrucomicrobiales
GF_CC4	0.000853	GF	C.crambe	Vibrionales
GF_CC4	0.000853	GF	C.crambe	Rhizobiales
GF_CC4	0.000853	GF	C.crambe	Desulfovibrionales
GF_CC4	0.00071	GF	C.crambe	Thiotrichales
GF_CC4	0.000568	GF	C.crambe	Opitutales
GF_CC4	0.000426	GF	C.crambe	KI89A clade
GF_CC4	0.000426	GF	C.crambe	Coxiellales
GF_CC4	0.000284	GF	C.crambe	Chitinophagales
GF_CC4	0.000284	GF	C.crambe	Ectothiorhodospirales
GF_CC4	0.000284	GF	C.crambe	Pirellulales
GF_CC4	0.000284	GF	C.crambe	Parvibaculales
GF_CC4	0.000142	GF	C.crambe	Babeliales
GF_CC4	0.000142	GF	C.crambe	Alteromonadales
GF_CC5	0.820972	GF	C.crambe	Betaproteobacteriales
GF_CC5	0.065075	GF	C.crambe	Synechococcales
GF_CC5	0.044899	GF	C.crambe	Oceanospirillales
GF_CC5	0.029412	GF	C.crambe	Class_Alphaproteobacteria
GF_CC5	0.008383	GF	C.crambe	Class_Gammaproteobacteria
GF_CC5	0.007673	GF	C.crambe	Flavobacteriales
GF_CC5	0.006962	GF	C.crambe	Rhizobiales
GF_CC5	0.003836	GF	C.crambe	Bdellovibrionales
GF_CC5	0.002558	GF	C.crambe	SAR11 clade
GF_CC5	0.001563	GF	C.crambe	Rhodobacterales
GF_CC5	0.001137	GF	C.crambe	Tenderiales
GF_CC5	0.00071	GF	C.crambe	PeM15
GF_CC5	0.00071	GF	C.crambe	Cellvibrionales
GF_CC5	0.000568	GF	C.crambe	pItb-vmat-80
GF_CC5	0.000568	GF	C.crambe	Cytophagales
GF_CC5	0.000426	GF	C.crambe	SAR86 clade
GF_CC5	0.000426	GF	C.crambe	Fusobacteriales
GF_CC5	0.000426	GF	C.crambe	Puniceispirillales
GF_CC5	0.000426	GF	C.crambe	Balneolales
GF_CC5	0.000426	GF	C.crambe	Parvibaculales
GF_CC5	0.000426	GF	C.crambe	Clostridiales
GF_CC5	0.000426	GF	C.crambe	Desulfovibrionales
GF_CC5	0.000284	GF	C.crambe	Babeliales
GF_CC5	0.000284	GF	C.crambe	Chitinophagales
GF_CC5	0.000142	GF	C.crambe	MBAE14
GF_CC5	0.000142	GF	C.crambe	Verrucomicrobiales
GF_CC5	0.000142	GF	C.crambe	HOC36
GF_CC5	0.000142	GF	C.crambe	Thiotrichales
GF_CC5	0.000142	GF	C.crambe	Rhodovibrionales
GF_CC5	0.000142	GF	C.crambe	Pirellulales
GF_CC5	0.000142	GF	C.crambe	Pseudomonadales
GF_CC5	0.000142	GF	C.crambe	Paracaedibacterales
GF_CC5	0.000142	GF	C.crambe	Leptospirales
GF_CC5	0.000142	GF	C.crambe	Opitutales
GF_CN1	0.231032	GF	C.nucula	Synechococcales
GF_CN1	0.090651	GF	C.nucula	Caldilineales
GF_CN1	0.074027	GF	C.nucula	Oceanospirillales
GF_CN1	0.063086	GF	C.nucula	Class_Gammaproteobacteria
GF_CN1	0.052714	GF	C.nucula	Class_TK17
GF_CN1	0.050156	GF	C.nucula	Oligoflexales
GF_CN1	0.048878	GF	C.nucula	Class_Subgroup 6
GF_CN1	0.046746	GF	C.nucula	Bdellovibrionales
GF_CN1	0.044047	GF	C.nucula	Rhodobacterales
GF_CN1	0.034669	GF	C.nucula	Class_Alphaproteobacteria
GF_CN1	0.027849	GF	C.nucula	SAR202 clade
GF_CN1	0.023586	GF	C.nucula	KI89A clade
GF_CN1	0.023302	GF	C.nucula	Steroidobacterales
GF_CN1	0.02245	GF	C.nucula	Dadabacteriales
GF_CN1	0.020745	GF	C.nucula	Microtrichales
GF_CN1	0.019892	GF	C.nucula	Phylum_Gemmatimonadetes
GF_CN1	0.017761	GF	C.nucula	HOC36
GF_CN1	0.014777	GF	C.nucula	Myxococcales
GF_CN1	0.014209	GF	C.nucula	Class_TK30
GF_CN1	0.012077	GF	C.nucula	Rhizobiales
GF_CN1	0.009236	GF	C.nucula	Phylum_Poribacteria
GF_CN1	0.008383	GF	C.nucula	Class_P9X2b3D02
GF_CN1	0.007673	GF	C.nucula	Nitrospirales
GF_CN1	0.005968	GF	C.nucula	Solibacterales
GF_CN1	0.005399	GF	C.nucula	Rhodothermales
GF_CN1	0.004547	GF	C.nucula	Thalassobaculales
GF_CN1	0.003552	GF	C.nucula	Class_Subgroup 9
GF_CN1	0.00341	GF	C.nucula	Class_Parcubacteria
GF_CN1	0.003268	GF	C.nucula	Nitrosococcales
GF_CN1	0.002984	GF	C.nucula	SBR1031
GF_CN1	0.002842	GF	C.nucula	Betaproteobacteriales
GF_CN1	0.0027	GF	C.nucula	Phylum_PAUC34f
GF_CN1	0.001989	GF	C.nucula	Nitrosopumilales
GF_CN1	0.001847	GF	C.nucula	Puniceispirillales
GF_CN1	0.001705	GF	C.nucula	Cytophagales
GF_CN1	0.000995	GF	C.nucula	Kingdom_Bacteria
GF_CN1	0.000568	GF	C.nucula	Saccharimonadales
GF_CN1	0.000142	GF	C.nucula	Thermoanaerobaculales
GF_CN1	0.000142	GF	C.nucula	Leptospirales
GF_CN2	0.19551	GF	C.nucula	Synechococcales
GF_CN2	0.087383	GF	C.nucula	Caldilineales
GF_CN2	0.075732	GF	C.nucula	Class_Gammaproteobacteria
GF_CN2	0.058824	GF	C.nucula	Class_TK17
GF_CN2	0.052998	GF	C.nucula	Class_Subgroup 6
GF_CN2	0.052145	GF	C.nucula	Oceanospirillales
GF_CN2	0.043905	GF	C.nucula	Phylum_Gemmatimonadetes
GF_CN2	0.040494	GF	C.nucula	SAR202 clade
GF_CN2	0.039642	GF	C.nucula	KI89A clade
GF_CN2	0.039216	GF	C.nucula	HOC36
GF_CN2	0.039216	GF	C.nucula	Steroidobacterales
GF_CN2	0.033959	GF	C.nucula	Dadabacteriales
GF_CN2	0.029554	GF	C.nucula	Bdellovibrionales
GF_CN2	0.027565	GF	C.nucula	Class_Alphaproteobacteria
GF_CN2	0.025291	GF	C.nucula	Rhodobacterales
GF_CN2	0.024155	GF	C.nucula	Nitrospirales
GF_CN2	0.024013	GF	C.nucula	Microtrichales
GF_CN2	0.016198	GF	C.nucula	Myxococcales
GF_CN2	0.013924	GF	C.nucula	Class_P9X2b3D02
GF_CN2	0.013356	GF	C.nucula	Oligoflexales
GF_CN2	0.01023	GF	C.nucula	Rhizobiales
GF_CN2	0.010088	GF	C.nucula	Class_TK30
GF_CN2	0.009804	GF	C.nucula	Phylum_Poribacteria
GF_CN2	0.005968	GF	C.nucula	Solibacterales
GF_CN2	0.005399	GF	C.nucula	Class_Parcubacteria
GF_CN2	0.003978	GF	C.nucula	Phylum_PAUC34f
GF_CN2	0.00341	GF	C.nucula	Spirochaetales
GF_CN2	0.0027	GF	C.nucula	Thalassobaculales
GF_CN2	0.002415	GF	C.nucula	Nitrosopumilales
GF_CN2	0.002273	GF	C.nucula	Nitrosococcales
GF_CN2	0.002131	GF	C.nucula	SBR1031
GF_CN2	0.002131	GF	C.nucula	Puniceispirillales
GF_CN2	0.001989	GF	C.nucula	Kingdom_Bacteria
GF_CN2	0.001847	GF	C.nucula	Rhodothermales
GF_CN2	0.000995	GF	C.nucula	Thermoanaerobaculales
GF_CN2	0.000853	GF	C.nucula	Class_Subgroup 9
GF_CN2	0.000284	GF	C.nucula	Leptospirales
GF_CN2	0.000142	GF	C.nucula	Flavobacteriales
GF_CN2	0.000142	GF	C.nucula	SAR11 clade
GF_CN2	0.000142	GF	C.nucula	Betaproteobacteriales
GF_CN3	0.189542	GF	C.nucula	Synechococcales
GF_CN3	0.142654	GF	C.nucula	Caldilineales
GF_CN3	0.073174	GF	C.nucula	Class_TK17
GF_CN3	0.063654	GF	C.nucula	Oceanospirillales
GF_CN3	0.060955	GF	C.nucula	Class_Gammaproteobacteria
GF_CN3	0.050156	GF	C.nucula	Phylum_Gemmatimonadetes
GF_CN3	0.049304	GF	C.nucula	Class_Subgroup 6
GF_CN3	0.034953	GF	C.nucula	SAR202 clade
GF_CN3	0.034811	GF	C.nucula	Class_Alphaproteobacteria
GF_CN3	0.034243	GF	C.nucula	Rhodobacterales
GF_CN3	0.026428	GF	C.nucula	KI89A clade
GF_CN3	0.025149	GF	C.nucula	Oligoflexales
GF_CN3	0.025149	GF	C.nucula	HOC36
GF_CN3	0.025007	GF	C.nucula	Dadabacteriales
GF_CN3	0.019608	GF	C.nucula	Bdellovibrionales
GF_CN3	0.018897	GF	C.nucula	Class_TK30
GF_CN3	0.016056	GF	C.nucula	Microtrichales
GF_CN3	0.013356	GF	C.nucula	Myxococcales
GF_CN3	0.012646	GF	C.nucula	Phylum_Poribacteria
GF_CN3	0.012077	GF	C.nucula	Rhizobiales
GF_CN3	0.011083	GF	C.nucula	Steroidobacterales
GF_CN3	0.01023	GF	C.nucula	Class_P9X2b3D02
GF_CN3	0.010088	GF	C.nucula	Nitrospirales
GF_CN3	0.006678	GF	C.nucula	Solibacterales
GF_CN3	0.003978	GF	C.nucula	SBR1031
GF_CN3	0.003552	GF	C.nucula	Phylum_PAUC34f
GF_CN3	0.00341	GF	C.nucula	Puniceispirillales
GF_CN3	0.00341	GF	C.nucula	Thalassobaculales
GF_CN3	0.003268	GF	C.nucula	Class_Parcubacteria
GF_CN3	0.003126	GF	C.nucula	Class_Subgroup 9
GF_CN3	0.002984	GF	C.nucula	Nitrosococcales
GF_CN3	0.0027	GF	C.nucula	Kingdom_Bacteria
GF_CN3	0.002273	GF	C.nucula	Rhodothermales
GF_CN3	0.001421	GF	C.nucula	Betaproteobacteriales
GF_CN3	0.001421	GF	C.nucula	Leptospirales
GF_CN3	0.001279	GF	C.nucula	Nitrosopumilales
GF_CN3	0.000568	GF	C.nucula	Saccharimonadales
GF_CN3	0.000426	GF	C.nucula	Cytophagales
GF_CN3	0.000284	GF	C.nucula	Thermoanaerobaculales
GF_CN4	0.172918	GF	C.nucula	Synechococcales
GF_CN4	0.087525	GF	C.nucula	Caldilineales
GF_CN4	0.067349	GF	C.nucula	Class_Gammaproteobacteria
GF_CN4	0.065075	GF	C.nucula	Class_TK17
GF_CN4	0.064081	GF	C.nucula	Class_Subgroup 6
GF_CN4	0.05314	GF	C.nucula	Oceanospirillales
GF_CN4	0.051861	GF	C.nucula	SAR202 clade
GF_CN4	0.044899	GF	C.nucula	KI89A clade
GF_CN4	0.040637	GF	C.nucula	Phylum_Gemmatimonadetes
GF_CN4	0.038221	GF	C.nucula	Bdellovibrionales
GF_CN4	0.036232	GF	C.nucula	Rhodobacterales
GF_CN4	0.035237	GF	C.nucula	Dadabacteriales
GF_CN4	0.028133	GF	C.nucula	Class_Alphaproteobacteria
GF_CN4	0.027991	GF	C.nucula	HOC36
GF_CN4	0.027138	GF	C.nucula	Oligoflexales
GF_CN4	0.02657	GF	C.nucula	Microtrichales
GF_CN4	0.02657	GF	C.nucula	Myxococcales
GF_CN4	0.017192	GF	C.nucula	Class_TK30
GF_CN4	0.01293	GF	C.nucula	Nitrospirales
GF_CN4	0.011935	GF	C.nucula	Phylum_Poribacteria
GF_CN4	0.009804	GF	C.nucula	Class_P9X2b3D02
GF_CN4	0.009804	GF	C.nucula	Rhizobiales
GF_CN4	0.007673	GF	C.nucula	Steroidobacterales
GF_CN4	0.004547	GF	C.nucula	Thalassobaculales
GF_CN4	0.003978	GF	C.nucula	Class_Parcubacteria
GF_CN4	0.003552	GF	C.nucula	Class_Subgroup 9
GF_CN4	0.003268	GF	C.nucula	Solibacterales
GF_CN4	0.003126	GF	C.nucula	Phylum_PAUC34f
GF_CN4	0.002984	GF	C.nucula	Nitrosopumilales
GF_CN4	0.002842	GF	C.nucula	SBR1031
GF_CN4	0.0027	GF	C.nucula	Kingdom_Bacteria
GF_CN4	0.002558	GF	C.nucula	Rhodothermales
GF_CN4	0.002273	GF	C.nucula	Nitrosococcales
GF_CN4	0.001421	GF	C.nucula	Thermoanaerobaculales
GF_CN4	0.001137	GF	C.nucula	Betaproteobacteriales
GF_CN4	0.001137	GF	C.nucula	Saccharimonadales
GF_CN4	0.000995	GF	C.nucula	Leptospirales
GF_CN4	0.000284	GF	C.nucula	Puniceispirillales
GF_CN4	0.000284	GF	C.nucula	Cytophagales
GF_CN5	0.243677	GF	C.nucula	Synechococcales
GF_CN5	0.131998	GF	C.nucula	Caldilineales
GF_CN5	0.060671	GF	C.nucula	Oligoflexales
GF_CN5	0.054987	GF	C.nucula	Oceanospirillales
GF_CN5	0.050867	GF	C.nucula	Rhodobacterales
GF_CN5	0.050867	GF	C.nucula	Class_Gammaproteobacteria
GF_CN5	0.048167	GF	C.nucula	Class_TK17
GF_CN5	0.040068	GF	C.nucula	KI89A clade
GF_CN5	0.037369	GF	C.nucula	Bdellovibrionales
GF_CN5	0.032822	GF	C.nucula	Phylum_Gemmatimonadetes
GF_CN5	0.031969	GF	C.nucula	Class_Subgroup 6
GF_CN5	0.02728	GF	C.nucula	SAR202 clade
GF_CN5	0.02316	GF	C.nucula	Class_Alphaproteobacteria
GF_CN5	0.022165	GF	C.nucula	Dadabacteriales
GF_CN5	0.020745	GF	C.nucula	Microtrichales
GF_CN5	0.019608	GF	C.nucula	HOC36
GF_CN5	0.016766	GF	C.nucula	Myxococcales
GF_CN5	0.016056	GF	C.nucula	Steroidobacterales
GF_CN5	0.011225	GF	C.nucula	Class_TK30
GF_CN5	0.010088	GF	C.nucula	Rhizobiales
GF_CN5	0.008951	GF	C.nucula	Class_P9X2b3D02
GF_CN5	0.005257	GF	C.nucula	Thalassobaculales
GF_CN5	0.00412	GF	C.nucula	Nitrospirales
GF_CN5	0.003978	GF	C.nucula	Class_Subgroup 9
GF_CN5	0.003978	GF	C.nucula	Phylum_PAUC34f
GF_CN5	0.002984	GF	C.nucula	Phylum_Poribacteria
GF_CN5	0.002984	GF	C.nucula	Rhodothermales
GF_CN5	0.002558	GF	C.nucula	SBR1031
GF_CN5	0.002415	GF	C.nucula	Solibacterales
GF_CN5	0.002415	GF	C.nucula	Kingdom_Bacteria
GF_CN5	0.002131	GF	C.nucula	Nitrosococcales
GF_CN5	0.001847	GF	C.nucula	Nitrosopumilales
GF_CN5	0.001563	GF	C.nucula	Class_Parcubacteria
GF_CN5	0.000995	GF	C.nucula	Leptospirales
GF_CN5	0.000995	GF	C.nucula	Saccharimonadales
GF_CN5	0.00071	GF	C.nucula	Puniceispirillales
GF_CN5	0.00071	GF	C.nucula	Cytophagales
GF_CN5	0.000568	GF	C.nucula	Thermoanaerobaculales
GF_CN5	0.000284	GF	C.nucula	Betaproteobacteriales
GF_CR1	0.123757	GF	C.reniformis	SAR202 clade
GF_CR1	0.090793	GF	C.reniformis	Nitrosococcales
GF_CR1	0.085678	GF	C.reniformis	Class_Subgroup 6
GF_CR1	0.071753	GF	C.reniformis	Oceanospirillales
GF_CR1	0.058397	GF	C.reniformis	JTB23
GF_CR1	0.054419	GF	C.reniformis	Myxococcales
GF_CR1	0.049872	GF	C.reniformis	KI89A clade
GF_CR1	0.048593	GF	C.reniformis	SBR1031
GF_CR1	0.044899	GF	C.reniformis	Microtrichales
GF_CR1	0.039074	GF	C.reniformis	Phylum_Poribacteria
GF_CR1	0.038505	GF	C.reniformis	Class_Alphaproteobacteria
GF_CR1	0.031827	GF	C.reniformis	Thermoanaerobaculales
GF_CR1	0.029412	GF	C.reniformis	Class_Subgroup 9
GF_CR1	0.02927	GF	C.reniformis	Nitrospirales
GF_CR1	0.025718	GF	C.reniformis	Class_Gammaproteobacteria
GF_CR1	0.025433	GF	C.reniformis	Rhodobacterales
GF_CR1	0.018471	GF	C.reniformis	Bdellovibrionales
GF_CR1	0.017192	GF	C.reniformis	Spirochaetales
GF_CR1	0.014066	GF	C.reniformis	Phylum_Gemmatimonadetes
GF_CR1	0.013782	GF	C.reniformis	Sneathiellales
GF_CR1	0.012646	GF	C.reniformis	Rhodovibrionales
GF_CR1	0.010514	GF	C.reniformis	Puniceispirillales
GF_CR1	0.010088	GF	C.reniformis	Class_P9X2b3D02
GF_CR1	0.007531	GF	C.reniformis	Kingdom_Bacteria
GF_CR1	0.00682	GF	C.reniformis	Solibacterales
GF_CR1	0.00611	GF	C.reniformis	Phylum_PAUC34f
GF_CR1	0.005968	GF	C.reniformis	EPR3968-O8a-Bc78
GF_CR1	0.005968	GF	C.reniformis	Caldilineales
GF_CR1	0.005399	GF	C.reniformis	Class_TK17
GF_CR1	0.005257	GF	C.reniformis	Nitrosopumilales
GF_CR1	0.00412	GF	C.reniformis	Dadabacteriales
GF_CR1	0.003552	GF	C.reniformis	Actinomarinales
GF_CR1	0.003268	GF	C.reniformis	Class_TK30
GF_CR1	0.00071	GF	C.reniformis	Pedosphaerales
GF_CR1	0.000426	GF	C.reniformis	Class_Parcubacteria
GF_CR1	0.000284	GF	C.reniformis	Rhodothermales
GF_CR1	0.000284	GF	C.reniformis	Steroidobacterales
GF_CR1	0.000142	GF	C.reniformis	Betaproteobacteriales
GF_CR2	0.1158	GF	C.reniformis	Nitrosococcales
GF_CR2	0.112532	GF	C.reniformis	Class_Subgroup 6
GF_CR2	0.096334	GF	C.reniformis	SBR1031
GF_CR2	0.08994	GF	C.reniformis	SAR202 clade
GF_CR2	0.084825	GF	C.reniformis	Myxococcales
GF_CR2	0.048025	GF	C.reniformis	Bdellovibrionales
GF_CR2	0.037369	GF	C.reniformis	Thermoanaerobaculales
GF_CR2	0.033816	GF	C.reniformis	Phylum_Poribacteria
GF_CR2	0.033674	GF	C.reniformis	Class_Subgroup 9
GF_CR2	0.032964	GF	C.reniformis	Rhodobacterales
GF_CR2	0.028275	GF	C.reniformis	Phylum_Gemmatimonadetes
GF_CR2	0.027565	GF	C.reniformis	KI89A clade
GF_CR2	0.026712	GF	C.reniformis	Microtrichales
GF_CR2	0.025291	GF	C.reniformis	Spirochaetales
GF_CR2	0.023728	GF	C.reniformis	JTB23
GF_CR2	0.021597	GF	C.reniformis	Nitrospirales
GF_CR2	0.018187	GF	C.reniformis	EPR3968-O8a-Bc78
GF_CR2	0.018045	GF	C.reniformis	Puniceispirillales
GF_CR2	0.016198	GF	C.reniformis	Sneathiellales
GF_CR2	0.014635	GF	C.reniformis	Class_Gammaproteobacteria
GF_CR2	0.014209	GF	C.reniformis	Class_Alphaproteobacteria
GF_CR2	0.011083	GF	C.reniformis	Rhodovibrionales
GF_CR2	0.010941	GF	C.reniformis	Solibacterales
GF_CR2	0.009946	GF	C.reniformis	Phylum_PAUC34f
GF_CR2	0.009378	GF	C.reniformis	Kingdom_Bacteria
GF_CR2	0.009236	GF	C.reniformis	Nitrosopumilales
GF_CR2	0.007957	GF	C.reniformis	Class_P9X2b3D02
GF_CR2	0.005826	GF	C.reniformis	Oceanospirillales
GF_CR2	0.004547	GF	C.reniformis	Actinomarinales
GF_CR2	0.003268	GF	C.reniformis	Dadabacteriales
GF_CR2	0.002273	GF	C.reniformis	Class_TK30
GF_CR2	0.001989	GF	C.reniformis	Steroidobacterales
GF_CR2	0.001421	GF	C.reniformis	Class_TK17
GF_CR2	0.000853	GF	C.reniformis	Betaproteobacteriales
GF_CR2	0.00071	GF	C.reniformis	Rhodothermales
GF_CR2	0.000568	GF	C.reniformis	SAR11 clade
GF_CR2	0.000284	GF	C.reniformis	Caldilineales
GF_CR3	0.11921	GF	C.reniformis	Nitrosococcales
GF_CR3	0.115516	GF	C.reniformis	SAR202 clade
GF_CR3	0.085251	GF	C.reniformis	Class_Subgroup 6
GF_CR3	0.073316	GF	C.reniformis	SBR1031
GF_CR3	0.065217	GF	C.reniformis	Myxococcales
GF_CR3	0.049446	GF	C.reniformis	Thermoanaerobaculales
GF_CR3	0.046746	GF	C.reniformis	Phylum_Poribacteria
GF_CR3	0.045041	GF	C.reniformis	Class_Subgroup 9
GF_CR3	0.035806	GF	C.reniformis	Bdellovibrionales
GF_CR3	0.032538	GF	C.reniformis	Solibacterales
GF_CR3	0.031401	GF	C.reniformis	Spirochaetales
GF_CR3	0.030548	GF	C.reniformis	Class_Gammaproteobacteria
GF_CR3	0.030264	GF	C.reniformis	Rhodobacterales
GF_CR3	0.026854	GF	C.reniformis	Phylum_Gemmatimonadetes
GF_CR3	0.025575	GF	C.reniformis	Class_Alphaproteobacteria
GF_CR3	0.021313	GF	C.reniformis	Oceanospirillales
GF_CR3	0.017903	GF	C.reniformis	Microtrichales
GF_CR3	0.01705	GF	C.reniformis	KI89A clade
GF_CR3	0.014919	GF	C.reniformis	Puniceispirillales
GF_CR3	0.014635	GF	C.reniformis	JTB23
GF_CR3	0.014493	GF	C.reniformis	EPR3968-O8a-Bc78
GF_CR3	0.014066	GF	C.reniformis	Nitrospirales
GF_CR3	0.012361	GF	C.reniformis	Sneathiellales
GF_CR3	0.010372	GF	C.reniformis	Kingdom_Bacteria
GF_CR3	0.009804	GF	C.reniformis	Caldilineales
GF_CR3	0.007815	GF	C.reniformis	Phylum_PAUC34f
GF_CR3	0.005399	GF	C.reniformis	Steroidobacterales
GF_CR3	0.005115	GF	C.reniformis	Nitrosopumilales
GF_CR3	0.004547	GF	C.reniformis	Class_TK30
GF_CR3	0.003836	GF	C.reniformis	Class_P9X2b3D02
GF_CR3	0.0027	GF	C.reniformis	Rhodovibrionales
GF_CR3	0.0027	GF	C.reniformis	Actinomarinales
GF_CR3	0.002415	GF	C.reniformis	Dadabacteriales
GF_CR3	0.001705	GF	C.reniformis	Betaproteobacteriales
GF_CR3	0.001279	GF	C.reniformis	Synechococcales
GF_CR3	0.000853	GF	C.reniformis	Class_TK17
GF_CR3	0.000568	GF	C.reniformis	Rhodothermales
GF_CR3	0.000568	GF	C.reniformis	SAR11 clade
GF_CR3	0.000426	GF	C.reniformis	Oligoflexales
GF_CR3	0.000284	GF	C.reniformis	Flavobacteriales
GF_CR3	0.000142	GF	C.reniformis	Chlamydiales
GF_CR4	0.133419	GF	C.reniformis	Class_Subgroup 6
GF_CR4	0.121625	GF	C.reniformis	Nitrosococcales
GF_CR4	0.073032	GF	C.reniformis	Myxococcales
GF_CR4	0.067633	GF	C.reniformis	SAR202 clade
GF_CR4	0.061665	GF	C.reniformis	SBR1031
GF_CR4	0.054277	GF	C.reniformis	Class_Subgroup 9
GF_CR4	0.048025	GF	C.reniformis	Phylum_Poribacteria
GF_CR4	0.045752	GF	C.reniformis	Thermoanaerobaculales
GF_CR4	0.036658	GF	C.reniformis	Bdellovibrionales
GF_CR4	0.035521	GF	C.reniformis	KI89A clade
GF_CR4	0.029412	GF	C.reniformis	Rhodobacterales
GF_CR4	0.026854	GF	C.reniformis	Microtrichales
GF_CR4	0.025149	GF	C.reniformis	Solibacterales
GF_CR4	0.025007	GF	C.reniformis	Spirochaetales
GF_CR4	0.024439	GF	C.reniformis	Phylum_Gemmatimonadetes
GF_CR4	0.023444	GF	C.reniformis	Nitrospirales
GF_CR4	0.022592	GF	C.reniformis	Class_Alphaproteobacteria
GF_CR4	0.017761	GF	C.reniformis	Sneathiellales
GF_CR4	0.017192	GF	C.reniformis	Class_Gammaproteobacteria
GF_CR4	0.015487	GF	C.reniformis	JTB23
GF_CR4	0.013782	GF	C.reniformis	Rhodovibrionales
GF_CR4	0.013072	GF	C.reniformis	Puniceispirillales
GF_CR4	0.012504	GF	C.reniformis	EPR3968-O8a-Bc78
GF_CR4	0.010088	GF	C.reniformis	Kingdom_Bacteria
GF_CR4	0.008099	GF	C.reniformis	Class_P9X2b3D02
GF_CR4	0.006962	GF	C.reniformis	Steroidobacterales
GF_CR4	0.006394	GF	C.reniformis	Phylum_PAUC34f
GF_CR4	0.004831	GF	C.reniformis	Nitrosopumilales
GF_CR4	0.003694	GF	C.reniformis	Actinomarinales
GF_CR4	0.002558	GF	C.reniformis	Class_TK30
GF_CR4	0.002131	GF	C.reniformis	Class_TK17
GF_CR4	0.002131	GF	C.reniformis	Oceanospirillales
GF_CR4	0.002131	GF	C.reniformis	Betaproteobacteriales
GF_CR4	0.001847	GF	C.reniformis	Caldilineales
GF_CR4	0.001847	GF	C.reniformis	Class_Parcubacteria
GF_CR4	0.001137	GF	C.reniformis	Dadabacteriales
GF_CR4	0.00071	GF	C.reniformis	Rhodothermales
GF_CR4	0.000426	GF	C.reniformis	Pedosphaerales
GF_CR4	0.000284	GF	C.reniformis	Synechococcales
GF_CR4	0.000284	GF	C.reniformis	Leptospirales
GF_CR4	0.000142	GF	C.reniformis	Chlamydiales
GF_CR5	0.100455	GF	C.reniformis	Nitrosococcales
GF_CR5	0.097471	GF	C.reniformis	Oceanospirillales
GF_CR5	0.095197	GF	C.reniformis	Class_Subgroup 6
GF_CR5	0.063939	GF	C.reniformis	Myxococcales
GF_CR5	0.05925	GF	C.reniformis	SBR1031
GF_CR5	0.058539	GF	C.reniformis	Bdellovibrionales
GF_CR5	0.046178	GF	C.reniformis	Class_Subgroup 9
GF_CR5	0.038789	GF	C.reniformis	Solibacterales
GF_CR5	0.037795	GF	C.reniformis	SAR202 clade
GF_CR5	0.035379	GF	C.reniformis	Phylum_Poribacteria
GF_CR5	0.033248	GF	C.reniformis	Thermoanaerobaculales
GF_CR5	0.030548	GF	C.reniformis	Class_Alphaproteobacteria
GF_CR5	0.030122	GF	C.reniformis	KI89A clade
GF_CR5	0.02728	GF	C.reniformis	Phylum_Gemmatimonadetes
GF_CR5	0.026854	GF	C.reniformis	Nitrospirales
GF_CR5	0.026144	GF	C.reniformis	Class_Gammaproteobacteria
GF_CR5	0.025575	GF	C.reniformis	Rhodobacterales
GF_CR5	0.020176	GF	C.reniformis	Spirochaetales
GF_CR5	0.017761	GF	C.reniformis	JTB23
GF_CR5	0.016624	GF	C.reniformis	Puniceispirillales
GF_CR5	0.014635	GF	C.reniformis	Sneathiellales
GF_CR5	0.011793	GF	C.reniformis	EPR3968-O8a-Bc78
GF_CR5	0.011225	GF	C.reniformis	Betaproteobacteriales
GF_CR5	0.00952	GF	C.reniformis	Caldilineales
GF_CR5	0.008383	GF	C.reniformis	Steroidobacterales
GF_CR5	0.007957	GF	C.reniformis	Class_P9X2b3D02
GF_CR5	0.007531	GF	C.reniformis	Microtrichales
GF_CR5	0.007388	GF	C.reniformis	Phylum_PAUC34f
GF_CR5	0.007246	GF	C.reniformis	Kingdom_Bacteria
GF_CR5	0.004689	GF	C.reniformis	Nitrosopumilales
GF_CR5	0.003978	GF	C.reniformis	Dadabacteriales
GF_CR5	0.003694	GF	C.reniformis	Rhodovibrionales
GF_CR5	0.003268	GF	C.reniformis	Class_TK30
GF_CR5	0.002558	GF	C.reniformis	Actinomarinales
GF_CR5	0.002415	GF	C.reniformis	Class_TK17
GF_CR5	0.002131	GF	C.reniformis	Pedosphaerales
GF_CR5	0.001279	GF	C.reniformis	Rhodothermales
GF_CR5	0.001137	GF	C.reniformis	Oligoflexales
GF_CR5	0.000995	GF	C.reniformis	Chlamydiales
GF_CR5	0.000426	GF	C.reniformis	Synechococcales
GF_CR5	0.000284	GF	C.reniformis	Class_Parcubacteria
GF_CR5	0.000142	GF	C.reniformis	SAR86 clade
GF_PF1	0.191248	GF	P.ficiformis	SAR202 clade
GF_PF1	0.16965	GF	P.ficiformis	Caldilineales
GF_PF1	0.069196	GF	P.ficiformis	Flavobacteriales
GF_PF1	0.053282	GF	P.ficiformis	Phylum_Gemmatimonadetes
GF_PF1	0.052572	GF	P.ficiformis	Kingdom_Bacteria
GF_PF1	0.044615	GF	P.ficiformis	Class_TK17
GF_PF1	0.043052	GF	P.ficiformis	Class_Subgroup 9
GF_PF1	0.035237	GF	P.ficiformis	Microtrichales
GF_PF1	0.033248	GF	P.ficiformis	Dadabacteriales
GF_PF1	0.027707	GF	P.ficiformis	Chitinophagales
GF_PF1	0.02245	GF	P.ficiformis	Rhodobacterales
GF_PF1	0.022165	GF	P.ficiformis	Class_Subgroup 6
GF_PF1	0.022165	GF	P.ficiformis	Rhodothermales
GF_PF1	0.017903	GF	P.ficiformis	Steroidobacterales
GF_PF1	0.016766	GF	P.ficiformis	Nitrospirales
GF_PF1	0.015914	GF	P.ficiformis	SBR1031
GF_PF1	0.015345	GF	P.ficiformis	Rhodovibrionales
GF_PF1	0.015061	GF	P.ficiformis	KI89A clade
GF_PF1	0.013782	GF	P.ficiformis	Class_TK30
GF_PF1	0.012788	GF	P.ficiformis	Solibacterales
GF_PF1	0.011793	GF	P.ficiformis	EPR3968-O8a-Bc78
GF_PF1	0.011509	GF	P.ficiformis	Nitrosopumilales
GF_PF1	0.011225	GF	P.ficiformis	Actinomarinales
GF_PF1	0.010514	GF	P.ficiformis	Class_JG30-KF-CM66
GF_PF1	0.008241	GF	P.ficiformis	Pedosphaerales
GF_PF1	0.007388	GF	P.ficiformis	Thermoanaerobaculales
GF_PF1	0.005257	GF	P.ficiformis	Synechococcales
GF_PF1	0.004263	GF	P.ficiformis	OPB56
GF_PF1	0.00412	GF	P.ficiformis	S085
GF_PF1	0.003552	GF	P.ficiformis	NB1-j
GF_PF1	0.00341	GF	P.ficiformis	HOC36
GF_PF1	0.002558	GF	P.ficiformis	Class_Subgroup 11
GF_PF1	0.002273	GF	P.ficiformis	Spirochaetales
GF_PF1	0.002131	GF	P.ficiformis	Sneathiellales
GF_PF1	0.001989	GF	P.ficiformis	Phylum_PAUC34f
GF_PF1	0.001989	GF	P.ficiformis	Opitutales
GF_PF1	0.001563	GF	P.ficiformis	Deinococcales
GF_PF1	0.001421	GF	P.ficiformis	JTB23
GF_PF1	0.001421	GF	P.ficiformis	Class_Gammaproteobacteria
GF_PF1	0.001421	GF	P.ficiformis	Class_Subgroup 21
GF_PF1	0.001137	GF	P.ficiformis	pItb-vmat-80
GF_PF1	0.000853	GF	P.ficiformis	Phylum_Poribacteria
GF_PF1	0.000853	GF	P.ficiformis	Nitrosococcales
GF_PF1	0.00071	GF	P.ficiformis	Class_P9X2b3D02
GF_PF1	0.00071	GF	P.ficiformis	Paracaedibacterales
GF_PF1	0.000568	GF	P.ficiformis	Class_Bacilli
GF_PF1	0.000568	GF	P.ficiformis	Bdellovibrionales
GF_PF1	0.000426	GF	P.ficiformis	Phylum_AncK6
GF_PF1	0.000426	GF	P.ficiformis	Class_Alphaproteobacteria
GF_PF1	0.000426	GF	P.ficiformis	Entotheonellales
GF_PF1	0.000284	GF	P.ficiformis	Rhodospirillales
GF_PF1	0.000284	GF	P.ficiformis	Oceanospirillales
GF_PF1	0.000284	GF	P.ficiformis	Myxococcales
GF_PF1	0.000142	GF	P.ficiformis	Betaproteobacteriales
GF_PF1	0.000142	GF	P.ficiformis	Clostridiales
GF_PF2	0.224496	GF	P.ficiformis	SAR202 clade
GF_PF2	0.176755	GF	P.ficiformis	Caldilineales
GF_PF2	0.10628	GF	P.ficiformis	Phylum_Gemmatimonadetes
GF_PF2	0.042342	GF	P.ficiformis	Class_TK17
GF_PF2	0.03609	GF	P.ficiformis	Steroidobacterales
GF_PF2	0.034527	GF	P.ficiformis	Microtrichales
GF_PF2	0.025575	GF	P.ficiformis	Rhodothermales
GF_PF2	0.025575	GF	P.ficiformis	EPR3968-O8a-Bc78
GF_PF2	0.02316	GF	P.ficiformis	Pedosphaerales
GF_PF2	0.023018	GF	P.ficiformis	Thermoanaerobaculales
GF_PF2	0.022165	GF	P.ficiformis	OPB56
GF_PF2	0.021739	GF	P.ficiformis	Dadabacteriales
GF_PF2	0.021739	GF	P.ficiformis	Kingdom_Bacteria
GF_PF2	0.015487	GF	P.ficiformis	Flavobacteriales
GF_PF2	0.015061	GF	P.ficiformis	KI89A clade
GF_PF2	0.013356	GF	P.ficiformis	Class_Subgroup 6
GF_PF2	0.013356	GF	P.ficiformis	Rhodovibrionales
GF_PF2	0.012788	GF	P.ficiformis	Class_TK30
GF_PF2	0.012646	GF	P.ficiformis	Nitrospirales
GF_PF2	0.011793	GF	P.ficiformis	Class_Subgroup 9
GF_PF2	0.010941	GF	P.ficiformis	Actinomarinales
GF_PF2	0.008809	GF	P.ficiformis	SBR1031
GF_PF2	0.008809	GF	P.ficiformis	S085
GF_PF2	0.008667	GF	P.ficiformis	Rhodobacterales
GF_PF2	0.007531	GF	P.ficiformis	Phylum_Poribacteria
GF_PF2	0.007104	GF	P.ficiformis	Class_JG30-KF-CM66
GF_PF2	0.00611	GF	P.ficiformis	Solibacterales
GF_PF2	0.005968	GF	P.ficiformis	Nitrosococcales
GF_PF2	0.005683	GF	P.ficiformis	Spirochaetales
GF_PF2	0.005115	GF	P.ficiformis	Bdellovibrionales
GF_PF2	0.003978	GF	P.ficiformis	Class_Alphaproteobacteria
GF_PF2	0.003694	GF	P.ficiformis	Myxococcales
GF_PF2	0.003694	GF	P.ficiformis	Class_Subgroup 21
GF_PF2	0.003552	GF	P.ficiformis	Synechococcales
GF_PF2	0.00341	GF	P.ficiformis	Nitrosopumilales
GF_PF2	0.002984	GF	P.ficiformis	Class_Subgroup 11
GF_PF2	0.002984	GF	P.ficiformis	JTB23
GF_PF2	0.002558	GF	P.ficiformis	Paracaedibacterales
GF_PF2	0.002558	GF	P.ficiformis	Sneathiellales
GF_PF2	0.002131	GF	P.ficiformis	HOC36
GF_PF2	0.001989	GF	P.ficiformis	Class_Bacilli
GF_PF2	0.001421	GF	P.ficiformis	Oceanospirillales
GF_PF2	0.001421	GF	P.ficiformis	Class_Gammaproteobacteria
GF_PF2	0.001279	GF	P.ficiformis	SAR86 clade
GF_PF2	0.001279	GF	P.ficiformis	pItb-vmat-80
GF_PF2	0.001137	GF	P.ficiformis	JGI 0000069-P22
GF_PF2	0.000995	GF	P.ficiformis	Phylum_PAUC34f
GF_PF2	0.000995	GF	P.ficiformis	Sphingomonadales
GF_PF2	0.000995	GF	P.ficiformis	Opitutales
GF_PF2	0.000853	GF	P.ficiformis	SAR11 clade
GF_PF2	0.000853	GF	P.ficiformis	Cellvibrionales
GF_PF2	0.00071	GF	P.ficiformis	Puniceispirillales
GF_PF2	0.000568	GF	P.ficiformis	Betaproteobacteriales
GF_PF2	0.000284	GF	P.ficiformis	Rickettsiales
GF_PF2	0.000284	GF	P.ficiformis	Propionibacteriales
GF_PF2	0.000284	GF	P.ficiformis	Balneolales
GF_PF2	0.000142	GF	P.ficiformis	Rhodospirillales
GF_PF2	0.000142	GF	P.ficiformis	Phylum_AncK6
GF_PF2	0.000142	GF	P.ficiformis	Class_Parcubacteria
GF_PF3	0.199488	GF	P.ficiformis	Caldilineales
GF_PF3	0.180165	GF	P.ficiformis	SAR202 clade
GF_PF3	0.076584	GF	P.ficiformis	Class_TK17
GF_PF3	0.061949	GF	P.ficiformis	Bdellovibrionales
GF_PF3	0.057971	GF	P.ficiformis	Microtrichales
GF_PF3	0.050725	GF	P.ficiformis	Phylum_Gemmatimonadetes
GF_PF3	0.033248	GF	P.ficiformis	Class_Subgroup 9
GF_PF3	0.030548	GF	P.ficiformis	Kingdom_Bacteria
GF_PF3	0.027565	GF	P.ficiformis	Thermoanaerobaculales
GF_PF3	0.022023	GF	P.ficiformis	Class_TK30
GF_PF3	0.019324	GF	P.ficiformis	Flavobacteriales
GF_PF3	0.019039	GF	P.ficiformis	Actinomarinales
GF_PF3	0.017903	GF	P.ficiformis	Rhodothermales
GF_PF3	0.017334	GF	P.ficiformis	Class_Subgroup 6
GF_PF3	0.01634	GF	P.ficiformis	Dadabacteriales
GF_PF3	0.014493	GF	P.ficiformis	Class_JG30-KF-CM66
GF_PF3	0.014351	GF	P.ficiformis	Rhodovibrionales
GF_PF3	0.013782	GF	P.ficiformis	Steroidobacterales
GF_PF3	0.012788	GF	P.ficiformis	Solibacterales
GF_PF3	0.011935	GF	P.ficiformis	S085
GF_PF3	0.011225	GF	P.ficiformis	KI89A clade
GF_PF3	0.010088	GF	P.ficiformis	Pedosphaerales
GF_PF3	0.009804	GF	P.ficiformis	Rhodobacterales
GF_PF3	0.009236	GF	P.ficiformis	OPB56
GF_PF3	0.009236	GF	P.ficiformis	SBR1031
GF_PF3	0.007673	GF	P.ficiformis	Nitrospirales
GF_PF3	0.006536	GF	P.ficiformis	EPR3968-O8a-Bc78
GF_PF3	0.004547	GF	P.ficiformis	Class_Subgroup 11
GF_PF3	0.00412	GF	P.ficiformis	Class_Alphaproteobacteria
GF_PF3	0.003836	GF	P.ficiformis	Spirochaetales
GF_PF3	0.003126	GF	P.ficiformis	Nitrosopumilales
GF_PF3	0.002984	GF	P.ficiformis	Sneathiellales
GF_PF3	0.002273	GF	P.ficiformis	Class_Subgroup 21
GF_PF3	0.001989	GF	P.ficiformis	Class_Gammaproteobacteria
GF_PF3	0.001847	GF	P.ficiformis	NB1-j
GF_PF3	0.001705	GF	P.ficiformis	Puniceispirillales
GF_PF3	0.001279	GF	P.ficiformis	HOC36
GF_PF3	0.001279	GF	P.ficiformis	pItb-vmat-80
GF_PF3	0.001279	GF	P.ficiformis	Opitutales
GF_PF3	0.001137	GF	P.ficiformis	SAR11 clade
GF_PF3	0.001137	GF	P.ficiformis	JTB23
GF_PF3	0.000995	GF	P.ficiformis	Phylum_PAUC34f
GF_PF3	0.00071	GF	P.ficiformis	Synechococcales
GF_PF3	0.00071	GF	P.ficiformis	Entotheonellales
GF_PF3	0.000568	GF	P.ficiformis	Phylum_AncK6
GF_PF3	0.000568	GF	P.ficiformis	Betaproteobacteriales
GF_PF3	0.000568	GF	P.ficiformis	Nitrosococcales
GF_PF3	0.000426	GF	P.ficiformis	SAR86 clade
GF_PF3	0.000426	GF	P.ficiformis	Myxococcales
GF_PF3	0.000284	GF	P.ficiformis	Rhodospirillales
GF_PF3	0.000284	GF	P.ficiformis	Sphingomonadales
GF_PF3	0.000142	GF	P.ficiformis	Oceanospirillales
GF_PF3	0.000142	GF	P.ficiformis	Phylum_Poribacteria
GF_PF3	0.000142	GF	P.ficiformis	Cellvibrionales
GF_PF3	0.000142	GF	P.ficiformis	Paracaedibacterales
GF_SW1	0.197641	GF	Seawater	SAR11 clade
GF_SW1	0.189116	GF	Seawater	Flavobacteriales
GF_SW1	0.120489	GF	Seawater	Synechococcales
GF_SW1	0.112958	GF	Seawater	SAR86 clade
GF_SW1	0.087951	GF	Seawater	Rhodobacterales
GF_SW1	0.056408	GF	Seawater	Puniceispirillales
GF_SW1	0.050298	GF	Seawater	Cellvibrionales
GF_SW1	0.030406	GF	Seawater	Balneolales
GF_SW1	0.02387	GF	Seawater	Rhodospirillales
GF_SW1	0.019324	GF	Seawater	Opitutales
GF_SW1	0.014066	GF	Seawater	Sphingomonadales
GF_SW1	0.010514	GF	Seawater	Rhodovibrionales
GF_SW1	0.010372	GF	Seawater	Micrococcales
GF_SW1	0.007957	GF	Seawater	Chitinophagales
GF_SW1	0.006394	GF	Seawater	Verrucomicrobiales
GF_SW1	0.006252	GF	Seawater	KI89A clade
GF_SW1	0.004831	GF	Seawater	Class_Alphaproteobacteria
GF_SW1	0.004689	GF	Seawater	Rickettsiales
GF_SW1	0.004547	GF	Seawater	Oceanospirillales
GF_SW1	0.004405	GF	Seawater	Class_Gammaproteobacteria
GF_SW1	0.003978	GF	Seawater	Betaproteobacteriales
GF_SW1	0.003694	GF	Seawater	Ectothiorhodospirales
GF_SW1	0.003694	GF	Seawater	Corynebacteriales
GF_SW1	0.00341	GF	Seawater	Thiotrichales
GF_SW1	0.003126	GF	Seawater	Kingdom_Bacteria
GF_SW1	0.002842	GF	Seawater	Sphingobacteriales
GF_SW1	0.002273	GF	Seawater	Actinomarinales
GF_SW1	0.002131	GF	Seawater	Bacillales
GF_SW1	0.001847	GF	Seawater	Parvibaculales
GF_SW1	0.001705	GF	Seawater	Vibrionales
GF_SW1	0.001421	GF	Seawater	Caulobacterales
GF_SW1	0.001137	GF	Seawater	Pseudomonadales
GF_SW1	0.001137	GF	Seawater	Campylobacterales
GF_SW1	0.000995	GF	Seawater	Clostridiales
GF_SW1	0.000853	GF	Seawater	Cytophagales
GF_SW1	0.000568	GF	Seawater	PeM15
GF_SW1	0.000568	GF	Seawater	Arenicellales
GF_SW1	0.000426	GF	Seawater	Methylococcales
GF_SW1	0.000426	GF	Seawater	Kiritimatiellales
GF_SW1	0.000426	GF	Seawater	Alteromonadales
GF_SW1	0.000284	GF	Seawater	Propionibacteriales
GF_SW1	0.000284	GF	Seawater	Coxiellales
GF_SW1	0.000142	GF	Seawater	Pirellulales
GF_SW1	0.000142	GF	Seawater	Fusobacteriales
GF_SW2	0.201194	GF	Seawater	Flavobacteriales
GF_SW2	0.183149	GF	Seawater	SAR11 clade
GF_SW2	0.116937	GF	Seawater	SAR86 clade
GF_SW2	0.11239	GF	Seawater	Synechococcales
GF_SW2	0.090224	GF	Seawater	Rhodobacterales
GF_SW2	0.055982	GF	Seawater	Puniceispirillales
GF_SW2	0.052288	GF	Seawater	Cellvibrionales
GF_SW2	0.035948	GF	Seawater	Balneolales
GF_SW2	0.02927	GF	Seawater	Rhodospirillales
GF_SW2	0.016908	GF	Seawater	Opitutales
GF_SW2	0.014493	GF	Seawater	Sphingomonadales
GF_SW2	0.011651	GF	Seawater	Rhodovibrionales
GF_SW2	0.008099	GF	Seawater	Chitinophagales
GF_SW2	0.007531	GF	Seawater	Micrococcales
GF_SW2	0.007104	GF	Seawater	KI89A clade
GF_SW2	0.006678	GF	Seawater	Verrucomicrobiales
GF_SW2	0.005257	GF	Seawater	Oceanospirillales
GF_SW2	0.004689	GF	Seawater	Rickettsiales
GF_SW2	0.00412	GF	Seawater	Betaproteobacteriales
GF_SW2	0.003694	GF	Seawater	Class_Alphaproteobacteria
GF_SW2	0.002842	GF	Seawater	Ectothiorhodospirales
GF_SW2	0.0027	GF	Seawater	Class_Gammaproteobacteria
GF_SW2	0.002558	GF	Seawater	Alteromonadales
GF_SW2	0.002558	GF	Seawater	Corynebacteriales
GF_SW2	0.002558	GF	Seawater	Actinomarinales
GF_SW2	0.002273	GF	Seawater	Thiotrichales
GF_SW2	0.001989	GF	Seawater	Caulobacterales
GF_SW2	0.001847	GF	Seawater	Bacillales
GF_SW2	0.001705	GF	Seawater	Vibrionales
GF_SW2	0.001563	GF	Seawater	Sphingobacteriales
GF_SW2	0.001421	GF	Seawater	Cytophagales
GF_SW2	0.001279	GF	Seawater	PeM15
GF_SW2	0.001279	GF	Seawater	Kingdom_Bacteria
GF_SW2	0.001279	GF	Seawater	Pseudomonadales
GF_SW2	0.001279	GF	Seawater	Parvibaculales
GF_SW2	0.000568	GF	Seawater	PB19
GF_SW2	0.000426	GF	Seawater	Campylobacterales
GF_SW2	0.000426	GF	Seawater	OM182 clade
GF_SW2	0.000426	GF	Seawater	Clostridiales
GF_SW2	0.000284	GF	Seawater	Methylococcales
GF_SW2	0.000284	GF	Seawater	Kiritimatiellales
GF_SW2	0.000284	GF	Seawater	Rhizobiales
GF_SW2	0.000142	GF	Seawater	Pirellulales
GF_SW2	0.000142	GF	Seawater	Arenicellales
GF_SW2	0.000142	GF	Seawater	Coxiellales
GF_SW2	0.000142	GF	Seawater	Bacteroidales
GF_SW3	0.216539	GF	Seawater	Flavobacteriales
GF_SW3	0.18187	GF	Seawater	SAR11 clade
GF_SW3	0.111964	GF	Seawater	SAR86 clade
GF_SW3	0.100313	GF	Seawater	Synechococcales
GF_SW3	0.094629	GF	Seawater	Rhodobacterales
GF_SW3	0.056692	GF	Seawater	Puniceispirillales
GF_SW3	0.052145	GF	Seawater	Cellvibrionales
GF_SW3	0.0368	GF	Seawater	Balneolales
GF_SW3	0.025149	GF	Seawater	Rhodospirillales
GF_SW3	0.016198	GF	Seawater	Opitutales
GF_SW3	0.013498	GF	Seawater	Sphingomonadales
GF_SW3	0.012077	GF	Seawater	Rhodovibrionales
GF_SW3	0.010372	GF	Seawater	Micrococcales
GF_SW3	0.007104	GF	Seawater	Chitinophagales
GF_SW3	0.005968	GF	Seawater	KI89A clade
GF_SW3	0.005399	GF	Seawater	Verrucomicrobiales
GF_SW3	0.004973	GF	Seawater	Betaproteobacteriales
GF_SW3	0.004689	GF	Seawater	Oceanospirillales
GF_SW3	0.004547	GF	Seawater	Rickettsiales
GF_SW3	0.004547	GF	Seawater	Class_Alphaproteobacteria
GF_SW3	0.003694	GF	Seawater	Ectothiorhodospirales
GF_SW3	0.003552	GF	Seawater	Actinomarinales
GF_SW3	0.003126	GF	Seawater	Thiotrichales
GF_SW3	0.002842	GF	Seawater	Kingdom_Bacteria
GF_SW3	0.0027	GF	Seawater	Corynebacteriales
GF_SW3	0.002131	GF	Seawater	Vibrionales
GF_SW3	0.002131	GF	Seawater	Bacillales
GF_SW3	0.001989	GF	Seawater	Sphingobacteriales
GF_SW3	0.001989	GF	Seawater	Class_Gammaproteobacteria
GF_SW3	0.001847	GF	Seawater	Pseudomonadales
GF_SW3	0.001421	GF	Seawater	Cytophagales
GF_SW3	0.000995	GF	Seawater	Campylobacterales
GF_SW3	0.000995	GF	Seawater	Caulobacterales
GF_SW3	0.000853	GF	Seawater	Alteromonadales
GF_SW3	0.00071	GF	Seawater	PeM15
GF_SW3	0.00071	GF	Seawater	Arenicellales
GF_SW3	0.00071	GF	Seawater	Clostridiales
GF_SW3	0.000426	GF	Seawater	Methylococcales
GF_SW3	0.000426	GF	Seawater	Parvibaculales
GF_SW3	0.000284	GF	Seawater	Pirellulales
GF_SW3	0.000284	GF	Seawater	Coxiellales
GF_SW3	0.000284	GF	Seawater	Rhizobiales
GF_SW3	0.000142	GF	Seawater	Kiritimatiellales
GF_SW3	0.000142	GF	Seawater	Fusobacteriales
GF_SW3	0.000142	GF	Seawater	PB19
SA_CC2	0.772947	SA	C.crambe	Betaproteobacteriales
SA_CC2	0.087525	SA	C.crambe	Synechococcales
SA_CC2	0.021029	SA	C.crambe	Rhodobacterales
SA_CC2	0.020602	SA	C.crambe	Class_Alphaproteobacteria
SA_CC2	0.014209	SA	C.crambe	Rhizobiales
SA_CC2	0.011935	SA	C.crambe	Flavobacteriales
SA_CC2	0.010514	SA	C.crambe	Class_Gammaproteobacteria
SA_CC2	0.006678	SA	C.crambe	Bdellovibrionales
SA_CC2	0.006394	SA	C.crambe	Clostridiales
SA_CC2	0.005399	SA	C.crambe	Caldilineales
SA_CC2	0.005115	SA	C.crambe	Oceanospirillales
SA_CC2	0.004973	SA	C.crambe	Microtrichales
SA_CC2	0.003694	SA	C.crambe	Kingdom_Bacteria
SA_CC2	0.003126	SA	C.crambe	Steroidobacterales
SA_CC2	0.002558	SA	C.crambe	PeM15
SA_CC2	0.002415	SA	C.crambe	MBAE14
SA_CC2	0.002415	SA	C.crambe	Cellvibrionales
SA_CC2	0.002273	SA	C.crambe	Vibrionales
SA_CC2	0.001989	SA	C.crambe	Verrucomicrobiales
SA_CC2	0.001989	SA	C.crambe	Parvibaculales
SA_CC2	0.001421	SA	C.crambe	Pirellulales
SA_CC2	0.001421	SA	C.crambe	Alteromonadales
SA_CC2	0.001421	SA	C.crambe	Sphingomonadales
SA_CC2	0.001137	SA	C.crambe	Class_TK17
SA_CC2	0.001137	SA	C.crambe	Nitrospirales
SA_CC2	0.000995	SA	C.crambe	Rhodovibrionales
SA_CC2	0.000995	SA	C.crambe	Leptospirales
SA_CC2	0.000853	SA	C.crambe	Chitinophagales
SA_CC2	0.00071	SA	C.crambe	Erysipelotrichales
SA_CC2	0.00071	SA	C.crambe	SBR1031
SA_CC2	0.000426	SA	C.crambe	Cytophagales
SA_CC2	0.000284	SA	C.crambe	Campylobacterales
SA_CC2	0.000284	SA	C.crambe	Class_Subgroup 6
SA_CC2	0.000142	SA	C.crambe	HOC36
SA_CC2	0.000142	SA	C.crambe	Thermoanaerobaculales
SA_CC2	0.000142	SA	C.crambe	Diplorickettsiales
SA_CC3	0.872833	SA	C.crambe	Betaproteobacteriales
SA_CC3	0.05925	SA	C.crambe	Synechococcales
SA_CC3	0.035237	SA	C.crambe	Flavobacteriales
SA_CC3	0.00611	SA	C.crambe	Class_Gammaproteobacteria
SA_CC3	0.005115	SA	C.crambe	Oceanospirillales
SA_CC3	0.003836	SA	C.crambe	SAR11 clade
SA_CC3	0.002558	SA	C.crambe	Clostridiales
SA_CC3	0.001989	SA	C.crambe	Vibrionales
SA_CC3	0.001563	SA	C.crambe	Kingdom_Bacteria
SA_CC3	0.001137	SA	C.crambe	Rhodobacterales
SA_CC3	0.000853	SA	C.crambe	Chitinophagales
SA_CC3	0.000853	SA	C.crambe	Puniceispirillales
SA_CC3	0.000853	SA	C.crambe	Parvibaculales
SA_CC3	0.000853	SA	C.crambe	Rhizobiales
SA_CC3	0.00071	SA	C.crambe	Erysipelotrichales
SA_CC3	0.00071	SA	C.crambe	Pirellulales
SA_CC3	0.00071	SA	C.crambe	Cellvibrionales
SA_CC3	0.00071	SA	C.crambe	SAR86 clade
SA_CC3	0.000568	SA	C.crambe	Verrucomicrobiales
SA_CC3	0.000568	SA	C.crambe	Methylococcales
SA_CC3	0.000568	SA	C.crambe	Campylobacterales
SA_CC3	0.000426	SA	C.crambe	Rhodospirillales
SA_CC3	0.000426	SA	C.crambe	Class_Alphaproteobacteria
SA_CC3	0.000426	SA	C.crambe	Bdellovibrionales
SA_CC3	0.000284	SA	C.crambe	Thiotrichales
SA_CC3	0.000284	SA	C.crambe	Diplorickettsiales
SA_CC3	0.000142	SA	C.crambe	MBAE14
SA_CC3	0.000142	SA	C.crambe	PeM15
SA_CC3	0.000142	SA	C.crambe	Caldilineales
SA_CC3	0.000142	SA	C.crambe	Opitutales
SA_CC4	0.687553	SA	C.crambe	Betaproteobacteriales
SA_CC4	0.11921	SA	C.crambe	Synechococcales
SA_CC4	0.044473	SA	C.crambe	Class_Alphaproteobacteria
SA_CC4	0.038647	SA	C.crambe	Rhodobacterales
SA_CC4	0.037795	SA	C.crambe	Flavobacteriales
SA_CC4	0.014635	SA	C.crambe	Rhizobiales
SA_CC4	0.009236	SA	C.crambe	Class_Gammaproteobacteria
SA_CC4	0.005683	SA	C.crambe	Clostridiales
SA_CC4	0.005257	SA	C.crambe	Vibrionales
SA_CC4	0.003552	SA	C.crambe	SAR11 clade
SA_CC4	0.003268	SA	C.crambe	MBAE14
SA_CC4	0.003268	SA	C.crambe	Cellvibrionales
SA_CC4	0.002984	SA	C.crambe	Oceanospirillales
SA_CC4	0.002842	SA	C.crambe	Kingdom_Bacteria
SA_CC4	0.002558	SA	C.crambe	Parvibaculales
SA_CC4	0.002415	SA	C.crambe	Xanthomonadales
SA_CC4	0.002415	SA	C.crambe	Bdellovibrionales
SA_CC4	0.001563	SA	C.crambe	Pirellulales
SA_CC4	0.001279	SA	C.crambe	Chitinophagales
SA_CC4	0.001137	SA	C.crambe	PeM15
SA_CC4	0.00071	SA	C.crambe	Verrucomicrobiales
SA_CC4	0.00071	SA	C.crambe	pItb-vmat-80
SA_CC4	0.00071	SA	C.crambe	Dadabacteriales
SA_CC4	0.00071	SA	C.crambe	Rhodovibrionales
SA_CC4	0.00071	SA	C.crambe	Leptospirales
SA_CC4	0.000568	SA	C.crambe	Erysipelotrichales
SA_CC4	0.000568	SA	C.crambe	Babeliales
SA_CC4	0.000568	SA	C.crambe	Class_Oxyphotobacteria
SA_CC4	0.000568	SA	C.crambe	SAR86 clade
SA_CC4	0.000426	SA	C.crambe	Thiotrichales
SA_CC4	0.000426	SA	C.crambe	Campylobacterales
SA_CC4	0.000426	SA	C.crambe	Balneolales
SA_CC4	0.000426	SA	C.crambe	Cytophagales
SA_CC4	0.000284	SA	C.crambe	Rhodospirillales
SA_CC4	0.000284	SA	C.crambe	Lactobacillales
SA_CC4	0.000284	SA	C.crambe	Methylococcales
SA_CC4	0.000284	SA	C.crambe	Nitrospirales
SA_CC4	0.000284	SA	C.crambe	Bacteroidales
SA_CC4	0.000284	SA	C.crambe	Opitutales
SA_CC4	0.000142	SA	C.crambe	Actinomarinales
SA_CC4	0.000142	SA	C.crambe	KI89A clade
SA_CC4	0.000142	SA	C.crambe	Paracaedibacterales
SA_CC4	0.000142	SA	C.crambe	Coxiellales
SA_CC4	0.000142	SA	C.crambe	Diplorickettsiales
SA_CC4	0.000142	SA	C.crambe	Sphingomonadales
SA_CC4	0.000142	SA	C.crambe	Myxococcales
SA_CC5	0.789429	SA	C.crambe	Betaproteobacteriales
SA_CC5	0.093777	SA	C.crambe	Class_Alphaproteobacteria
SA_CC5	0.048451	SA	C.crambe	Synechococcales
SA_CC5	0.019182	SA	C.crambe	Flavobacteriales
SA_CC5	0.006536	SA	C.crambe	SAR11 clade
SA_CC5	0.006394	SA	C.crambe	Class_Gammaproteobacteria
SA_CC5	0.005826	SA	C.crambe	Oceanospirillales
SA_CC5	0.004547	SA	C.crambe	Bdellovibrionales
SA_CC5	0.003268	SA	C.crambe	Rhizobiales
SA_CC5	0.002842	SA	C.crambe	HOC36
SA_CC5	0.002842	SA	C.crambe	Kingdom_Bacteria
SA_CC5	0.002131	SA	C.crambe	PeM15
SA_CC5	0.001705	SA	C.crambe	Clostridiales
SA_CC5	0.001279	SA	C.crambe	Verrucomicrobiales
SA_CC5	0.001279	SA	C.crambe	Parvibaculales
SA_CC5	0.001137	SA	C.crambe	Pirellulales
SA_CC5	0.000995	SA	C.crambe	Rhodospirillales
SA_CC5	0.000995	SA	C.crambe	Cellvibrionales
SA_CC5	0.000995	SA	C.crambe	Leptospirales
SA_CC5	0.000995	SA	C.crambe	Nitrospirales
SA_CC5	0.000853	SA	C.crambe	Microtrichales
SA_CC5	0.00071	SA	C.crambe	Tenderiales
SA_CC5	0.000568	SA	C.crambe	Erysipelotrichales
SA_CC5	0.000568	SA	C.crambe	Chitinophagales
SA_CC5	0.000568	SA	C.crambe	Rhodobacterales
SA_CC5	0.000284	SA	C.crambe	SAR202 clade
SA_CC5	0.000284	SA	C.crambe	Dadabacteriales
SA_CC5	0.000284	SA	C.crambe	SAR86 clade
SA_CC5	0.000284	SA	C.crambe	Alteromonadales
SA_CC5	0.000284	SA	C.crambe	Opitutales
SA_CC5	0.000142	SA	C.crambe	Vibrionales
SA_CC5	0.000142	SA	C.crambe	Puniceispirillales
SA_CC5	0.000142	SA	C.crambe	Diplorickettsiales
SA_CC5	0.000142	SA	C.crambe	Myxococcales
SA_CC5	0.000142	SA	C.crambe	Cytophagales
SA_CN1	0.266553	SA	C.nucula	Synechococcales
SA_CN1	0.075021	SA	C.nucula	Oligoflexales
SA_CN1	0.072464	SA	C.nucula	Caldilineales
SA_CN1	0.067633	SA	C.nucula	Class_TK17
SA_CN1	0.064791	SA	C.nucula	Class_Gammaproteobacteria
SA_CN1	0.048451	SA	C.nucula	Oceanospirillales
SA_CN1	0.047883	SA	C.nucula	KI89A clade
SA_CN1	0.035379	SA	C.nucula	Bdellovibrionales
SA_CN1	0.034811	SA	C.nucula	Rhodobacterales
SA_CN1	0.033532	SA	C.nucula	Class_Alphaproteobacteria
SA_CN1	0.028986	SA	C.nucula	Steroidobacterales
SA_CN1	0.028275	SA	C.nucula	Class_Subgroup 6
SA_CN1	0.024439	SA	C.nucula	SAR202 clade
SA_CN1	0.022307	SA	C.nucula	HOC36
SA_CN1	0.016908	SA	C.nucula	Microtrichales
SA_CN1	0.01634	SA	C.nucula	Class_TK30
SA_CN1	0.015772	SA	C.nucula	Dadabacteriales
SA_CN1	0.012788	SA	C.nucula	Phylum_Gemmatimonadetes
SA_CN1	0.012646	SA	C.nucula	Rhizobiales
SA_CN1	0.010799	SA	C.nucula	Nitrospirales
SA_CN1	0.008809	SA	C.nucula	Solibacterales
SA_CN1	0.008241	SA	C.nucula	Myxococcales
SA_CN1	0.007815	SA	C.nucula	Phylum_Poribacteria
SA_CN1	0.006536	SA	C.nucula	Class_P9X2b3D02
SA_CN1	0.004831	SA	C.nucula	Class_Subgroup 9
SA_CN1	0.003978	SA	C.nucula	Class_Parcubacteria
SA_CN1	0.003552	SA	C.nucula	Rhodothermales
SA_CN1	0.003552	SA	C.nucula	Nitrosococcales
SA_CN1	0.00341	SA	C.nucula	Thalassobaculales
SA_CN1	0.002558	SA	C.nucula	Saccharimonadales
SA_CN1	0.002415	SA	C.nucula	SBR1031
SA_CN1	0.001989	SA	C.nucula	Phylum_PAUC34f
SA_CN1	0.001705	SA	C.nucula	Puniceispirillales
SA_CN1	0.001279	SA	C.nucula	Nitrosopumilales
SA_CN1	0.000995	SA	C.nucula	Spirochaetales
SA_CN1	0.000995	SA	C.nucula	Cytophagales
SA_CN1	0.000568	SA	C.nucula	Flavobacteriales
SA_CN1	0.000568	SA	C.nucula	Kingdom_Bacteria
SA_CN1	0.000284	SA	C.nucula	Thermoanaerobaculales
SA_CN1	0.000142	SA	C.nucula	Leptospirales
SA_CN2	0.153453	SA	C.nucula	Caldilineales
SA_CN2	0.099744	SA	C.nucula	Oceanospirillales
SA_CN2	0.095766	SA	C.nucula	Synechococcales
SA_CN2	0.086814	SA	C.nucula	Class_TK17
SA_CN2	0.08312	SA	C.nucula	Class_Gammaproteobacteria
SA_CN2	0.052856	SA	C.nucula	Class_Subgroup 6
SA_CN2	0.043762	SA	C.nucula	KI89A clade
SA_CN2	0.04362	SA	C.nucula	SAR202 clade
SA_CN2	0.038221	SA	C.nucula	Class_Alphaproteobacteria
SA_CN2	0.032396	SA	C.nucula	HOC36
SA_CN2	0.030548	SA	C.nucula	Phylum_Gemmatimonadetes
SA_CN2	0.026002	SA	C.nucula	Rhodobacterales
SA_CN2	0.02316	SA	C.nucula	Microtrichales
SA_CN2	0.023018	SA	C.nucula	Bdellovibrionales
SA_CN2	0.021455	SA	C.nucula	Dadabacteriales
SA_CN2	0.020034	SA	C.nucula	Nitrospirales
SA_CN2	0.019039	SA	C.nucula	Steroidobacterales
SA_CN2	0.014635	SA	C.nucula	Rhizobiales
SA_CN2	0.01364	SA	C.nucula	Myxococcales
SA_CN2	0.009804	SA	C.nucula	Oligoflexales
SA_CN2	0.008383	SA	C.nucula	Class_TK30
SA_CN2	0.008241	SA	C.nucula	Rhodothermales
SA_CN2	0.006536	SA	C.nucula	Class_P9X2b3D02
SA_CN2	0.006252	SA	C.nucula	Solibacterales
SA_CN2	0.00611	SA	C.nucula	Phylum_Poribacteria
SA_CN2	0.00412	SA	C.nucula	Nitrosococcales
SA_CN2	0.003836	SA	C.nucula	Saccharimonadales
SA_CN2	0.003552	SA	C.nucula	Class_Subgroup 9
SA_CN2	0.003552	SA	C.nucula	Thalassobaculales
SA_CN2	0.002984	SA	C.nucula	SBR1031
SA_CN2	0.0027	SA	C.nucula	Phylum_PAUC34f
SA_CN2	0.002558	SA	C.nucula	Class_Parcubacteria
SA_CN2	0.001989	SA	C.nucula	Flavobacteriales
SA_CN2	0.001421	SA	C.nucula	Nitrosopumilales
SA_CN2	0.001279	SA	C.nucula	Puniceispirillales
SA_CN2	0.001137	SA	C.nucula	Betaproteobacteriales
SA_CN2	0.001137	SA	C.nucula	Kingdom_Bacteria
SA_CN2	0.001137	SA	C.nucula	Cytophagales
SA_CN2	0.000853	SA	C.nucula	SAR11 clade
SA_CN2	0.00071	SA	C.nucula	Thermoanaerobaculales
SA_CN2	0.000284	SA	C.nucula	Ectothiorhodospirales
SA_CN2	0.000142	SA	C.nucula	Leptospirales
SA_CN3	0.084683	SA	C.nucula	Class_Gammaproteobacteria
SA_CN3	0.082268	SA	C.nucula	Class_TK17
SA_CN3	0.076868	SA	C.nucula	Synechococcales
SA_CN3	0.067491	SA	C.nucula	Class_Subgroup 6
SA_CN3	0.066354	SA	C.nucula	Caldilineales
SA_CN3	0.058824	SA	C.nucula	Bdellovibrionales
SA_CN3	0.048309	SA	C.nucula	SAR202 clade
SA_CN3	0.045894	SA	C.nucula	Oceanospirillales
SA_CN3	0.045752	SA	C.nucula	KI89A clade
SA_CN3	0.042057	SA	C.nucula	Class_Alphaproteobacteria
SA_CN3	0.040637	SA	C.nucula	HOC36
SA_CN3	0.037084	SA	C.nucula	Rhodobacterales
SA_CN3	0.032964	SA	C.nucula	Microtrichales
SA_CN3	0.031259	SA	C.nucula	Dadabacteriales
SA_CN3	0.031117	SA	C.nucula	Class_TK30
SA_CN3	0.025718	SA	C.nucula	Oligoflexales
SA_CN3	0.023018	SA	C.nucula	Steroidobacterales
SA_CN3	0.02046	SA	C.nucula	Myxococcales
SA_CN3	0.018045	SA	C.nucula	Rhizobiales
SA_CN3	0.017477	SA	C.nucula	Nitrospirales
SA_CN3	0.017477	SA	C.nucula	Phylum_Gemmatimonadetes
SA_CN3	0.016766	SA	C.nucula	Phylum_Poribacteria
SA_CN3	0.013924	SA	C.nucula	Solibacterales
SA_CN3	0.009662	SA	C.nucula	SBR1031
SA_CN3	0.007673	SA	C.nucula	Class_P9X2b3D02
SA_CN3	0.00611	SA	C.nucula	Phylum_PAUC34f
SA_CN3	0.005541	SA	C.nucula	Saccharimonadales
SA_CN3	0.005115	SA	C.nucula	Nitrosopumilales
SA_CN3	0.003978	SA	C.nucula	Class_Subgroup 9
SA_CN3	0.003836	SA	C.nucula	Thalassobaculales
SA_CN3	0.003552	SA	C.nucula	Rhodothermales
SA_CN3	0.003268	SA	C.nucula	Class_Parcubacteria
SA_CN3	0.001563	SA	C.nucula	Thermoanaerobaculales
SA_CN3	0.001421	SA	C.nucula	Kingdom_Bacteria
SA_CN3	0.001279	SA	C.nucula	Nitrosococcales
SA_CN3	0.001279	SA	C.nucula	Puniceispirillales
SA_CN3	0.000995	SA	C.nucula	Cytophagales
SA_CN3	0.000284	SA	C.nucula	Betaproteobacteriales
SA_CN4	0.147059	SA	C.nucula	Caldilineales
SA_CN4	0.132566	SA	C.nucula	Synechococcales
SA_CN4	0.075448	SA	C.nucula	SAR202 clade
SA_CN4	0.066638	SA	C.nucula	Class_Gammaproteobacteria
SA_CN4	0.064507	SA	C.nucula	Class_TK17
SA_CN4	0.058255	SA	C.nucula	Oceanospirillales
SA_CN4	0.05584	SA	C.nucula	KI89A clade
SA_CN4	0.038505	SA	C.nucula	Class_Subgroup 6
SA_CN4	0.034243	SA	C.nucula	Phylum_Gemmatimonadetes
SA_CN4	0.032964	SA	C.nucula	Rhodobacterales
SA_CN4	0.030833	SA	C.nucula	Class_Alphaproteobacteria
SA_CN4	0.030122	SA	C.nucula	Steroidobacterales
SA_CN4	0.02657	SA	C.nucula	HOC36
SA_CN4	0.025718	SA	C.nucula	Microtrichales
SA_CN4	0.024581	SA	C.nucula	Oligoflexales
SA_CN4	0.023018	SA	C.nucula	Bdellovibrionales
SA_CN4	0.022023	SA	C.nucula	Dadabacteriales
SA_CN4	0.017334	SA	C.nucula	Class_TK30
SA_CN4	0.013782	SA	C.nucula	Nitrospirales
SA_CN4	0.010799	SA	C.nucula	Myxococcales
SA_CN4	0.009378	SA	C.nucula	Phylum_Poribacteria
SA_CN4	0.009093	SA	C.nucula	Rhizobiales
SA_CN4	0.008525	SA	C.nucula	Solibacterales
SA_CN4	0.007957	SA	C.nucula	Class_P9X2b3D02
SA_CN4	0.005683	SA	C.nucula	SBR1031
SA_CN4	0.005399	SA	C.nucula	Thalassobaculales
SA_CN4	0.004263	SA	C.nucula	Nitrosopumilales
SA_CN4	0.004263	SA	C.nucula	Rhodothermales
SA_CN4	0.003126	SA	C.nucula	Phylum_PAUC34f
SA_CN4	0.002131	SA	C.nucula	Class_Parcubacteria
SA_CN4	0.001847	SA	C.nucula	Class_Subgroup 9
SA_CN4	0.001705	SA	C.nucula	Nitrosococcales
SA_CN4	0.001705	SA	C.nucula	Kingdom_Bacteria
SA_CN4	0.001137	SA	C.nucula	Saccharimonadales
SA_CN4	0.000995	SA	C.nucula	Thermoanaerobaculales
SA_CN4	0.00071	SA	C.nucula	Leptospirales
SA_CN4	0.00071	SA	C.nucula	Puniceispirillales
SA_CN4	0.000426	SA	C.nucula	Spirochaetales
SA_CN4	0.000142	SA	C.nucula	Betaproteobacteriales
SA_CN5	0.199346	SA	C.nucula	Synechococcales
SA_CN5	0.088804	SA	C.nucula	Caldilineales
SA_CN5	0.077153	SA	C.nucula	Class_Gammaproteobacteria
SA_CN5	0.067065	SA	C.nucula	Oceanospirillales
SA_CN5	0.063654	SA	C.nucula	Class_TK17
SA_CN5	0.04021	SA	C.nucula	Steroidobacterales
SA_CN5	0.039926	SA	C.nucula	KI89A clade
SA_CN5	0.039216	SA	C.nucula	Bdellovibrionales
SA_CN5	0.038221	SA	C.nucula	Phylum_Gemmatimonadetes
SA_CN5	0.036374	SA	C.nucula	Microtrichales
SA_CN5	0.031117	SA	C.nucula	HOC36
SA_CN5	0.028843	SA	C.nucula	SAR202 clade
SA_CN5	0.028417	SA	C.nucula	Class_Subgroup 6
SA_CN5	0.026144	SA	C.nucula	Class_Alphaproteobacteria
SA_CN5	0.025718	SA	C.nucula	Rhodobacterales
SA_CN5	0.024581	SA	C.nucula	Dadabacteriales
SA_CN5	0.024581	SA	C.nucula	Rhizobiales
SA_CN5	0.019182	SA	C.nucula	Class_TK30
SA_CN5	0.01634	SA	C.nucula	Nitrospirales
SA_CN5	0.010941	SA	C.nucula	Myxococcales
SA_CN5	0.009378	SA	C.nucula	Class_Subgroup 9
SA_CN5	0.008525	SA	C.nucula	Solibacterales
SA_CN5	0.007531	SA	C.nucula	Rhodothermales
SA_CN5	0.00682	SA	C.nucula	Class_P9X2b3D02
SA_CN5	0.006536	SA	C.nucula	Oligoflexales
SA_CN5	0.004831	SA	C.nucula	Nitrosococcales
SA_CN5	0.004689	SA	C.nucula	Phylum_Poribacteria
SA_CN5	0.004689	SA	C.nucula	Class_Parcubacteria
SA_CN5	0.004263	SA	C.nucula	SBR1031
SA_CN5	0.0027	SA	C.nucula	Phylum_PAUC34f
SA_CN5	0.002558	SA	C.nucula	Nitrosopumilales
SA_CN5	0.002273	SA	C.nucula	Thalassobaculales
SA_CN5	0.002131	SA	C.nucula	Flavobacteriales
SA_CN5	0.002131	SA	C.nucula	Spirochaetales
SA_CN5	0.001705	SA	C.nucula	Puniceispirillales
SA_CN5	0.001705	SA	C.nucula	Kingdom_Bacteria
SA_CN5	0.000568	SA	C.nucula	Cytophagales
SA_CN5	0.000426	SA	C.nucula	Leptospirales
SA_CN5	0.000284	SA	C.nucula	SAR11 clade
SA_CN5	0.000142	SA	C.nucula	Chitinophagales
SA_CN5	0.000142	SA	C.nucula	Betaproteobacteriales
SA_CN5	0.000142	SA	C.nucula	Alteromonadales
SA_CR1	0.238136	SA	C.reniformis	SAR202 clade
SA_CR1	0.102444	SA	C.reniformis	Nitrosococcales
SA_CR1	0.071611	SA	C.reniformis	Class_Subgroup 6
SA_CR1	0.060671	SA	C.reniformis	SBR1031
SA_CR1	0.058539	SA	C.reniformis	Phylum_Poribacteria
SA_CR1	0.057829	SA	C.reniformis	Myxococcales
SA_CR1	0.045894	SA	C.reniformis	Bdellovibrionales
SA_CR1	0.033532	SA	C.reniformis	KI89A clade
SA_CR1	0.033106	SA	C.reniformis	Class_Subgroup 9
SA_CR1	0.032538	SA	C.reniformis	Thermoanaerobaculales
SA_CR1	0.028701	SA	C.reniformis	Phylum_Gemmatimonadetes
SA_CR1	0.02657	SA	C.reniformis	Rhodobacterales
SA_CR1	0.024439	SA	C.reniformis	Microtrichales
SA_CR1	0.022592	SA	C.reniformis	JTB23
SA_CR1	0.019608	SA	C.reniformis	Sneathiellales
SA_CR1	0.019324	SA	C.reniformis	Class_Gammaproteobacteria
SA_CR1	0.015487	SA	C.reniformis	Spirochaetales
SA_CR1	0.014493	SA	C.reniformis	Puniceispirillales
SA_CR1	0.014209	SA	C.reniformis	EPR3968-O8a-Bc78
SA_CR1	0.012077	SA	C.reniformis	Class_Alphaproteobacteria
SA_CR1	0.007531	SA	C.reniformis	Phylum_PAUC34f
SA_CR1	0.007104	SA	C.reniformis	Steroidobacterales
SA_CR1	0.007104	SA	C.reniformis	Nitrospirales
SA_CR1	0.00682	SA	C.reniformis	Rhodovibrionales
SA_CR1	0.006252	SA	C.reniformis	Caldilineales
SA_CR1	0.005968	SA	C.reniformis	Kingdom_Bacteria
SA_CR1	0.005115	SA	C.reniformis	Dadabacteriales
SA_CR1	0.003978	SA	C.reniformis	Class_TK30
SA_CR1	0.003836	SA	C.reniformis	Class_P9X2b3D02
SA_CR1	0.00341	SA	C.reniformis	Actinomarinales
SA_CR1	0.003268	SA	C.reniformis	Nitrosopumilales
SA_CR1	0.002558	SA	C.reniformis	Solibacterales
SA_CR1	0.001279	SA	C.reniformis	Class_TK17
SA_CR1	0.001279	SA	C.reniformis	Oceanospirillales
SA_CR1	0.000995	SA	C.reniformis	Synechococcales
SA_CR1	0.000568	SA	C.reniformis	Oligoflexales
SA_CR1	0.000568	SA	C.reniformis	SAR11 clade
SA_CR1	0.000284	SA	C.reniformis	Betaproteobacteriales
SA_CR1	0.000284	SA	C.reniformis	SAR86 clade
SA_CR2	0.22137	SA	C.reniformis	SAR202 clade
SA_CR2	0.081131	SA	C.reniformis	Nitrosococcales
SA_CR2	0.077011	SA	C.reniformis	Class_Subgroup 6
SA_CR2	0.064649	SA	C.reniformis	SBR1031
SA_CR2	0.060386	SA	C.reniformis	Myxococcales
SA_CR2	0.046746	SA	C.reniformis	Phylum_Poribacteria
SA_CR2	0.038079	SA	C.reniformis	Phylum_Gemmatimonadetes
SA_CR2	0.037511	SA	C.reniformis	Bdellovibrionales
SA_CR2	0.037226	SA	C.reniformis	Class_Subgroup 9
SA_CR2	0.032396	SA	C.reniformis	KI89A clade
SA_CR2	0.030264	SA	C.reniformis	Microtrichales
SA_CR2	0.027565	SA	C.reniformis	Rhodobacterales
SA_CR2	0.02586	SA	C.reniformis	Thermoanaerobaculales
SA_CR2	0.025291	SA	C.reniformis	Solibacterales
SA_CR2	0.021739	SA	C.reniformis	JTB23
SA_CR2	0.018613	SA	C.reniformis	Class_Gammaproteobacteria
SA_CR2	0.018045	SA	C.reniformis	Spirochaetales
SA_CR2	0.016908	SA	C.reniformis	Puniceispirillales
SA_CR2	0.016056	SA	C.reniformis	Class_Alphaproteobacteria
SA_CR2	0.013356	SA	C.reniformis	Rhodovibrionales
SA_CR2	0.013214	SA	C.reniformis	Sneathiellales
SA_CR2	0.010372	SA	C.reniformis	EPR3968-O8a-Bc78
SA_CR2	0.009804	SA	C.reniformis	Nitrospirales
SA_CR2	0.008383	SA	C.reniformis	Class_P9X2b3D02
SA_CR2	0.007957	SA	C.reniformis	Phylum_PAUC34f
SA_CR2	0.00682	SA	C.reniformis	Actinomarinales
SA_CR2	0.005968	SA	C.reniformis	Oceanospirillales
SA_CR2	0.005826	SA	C.reniformis	Kingdom_Bacteria
SA_CR2	0.004689	SA	C.reniformis	Steroidobacterales
SA_CR2	0.002984	SA	C.reniformis	Caldilineales
SA_CR2	0.002842	SA	C.reniformis	Class_TK17
SA_CR2	0.002842	SA	C.reniformis	Nitrosopumilales
SA_CR2	0.002842	SA	C.reniformis	Dadabacteriales
SA_CR2	0.001421	SA	C.reniformis	Class_TK30
SA_CR2	0.000995	SA	C.reniformis	Betaproteobacteriales
SA_CR2	0.000853	SA	C.reniformis	Flavobacteriales
SA_CR2	0.00071	SA	C.reniformis	Pedosphaerales
SA_CR2	0.000426	SA	C.reniformis	SAR11 clade
SA_CR2	0.000284	SA	C.reniformis	Rhodothermales
SA_CR2	0.000284	SA	C.reniformis	SAR86 clade
SA_CR2	0.000142	SA	C.reniformis	Chitinophagales
SA_CR2	0.000142	SA	C.reniformis	Synechococcales
SA_CR3	0.212418	SA	C.reniformis	SAR202 clade
SA_CR3	0.081131	SA	C.reniformis	SBR1031
SA_CR3	0.077579	SA	C.reniformis	Class_Subgroup 6
SA_CR3	0.077437	SA	C.reniformis	Nitrosococcales
SA_CR3	0.060813	SA	C.reniformis	Myxococcales
SA_CR3	0.045894	SA	C.reniformis	Thermoanaerobaculales
SA_CR3	0.042199	SA	C.reniformis	Phylum_Gemmatimonadetes
SA_CR3	0.0395	SA	C.reniformis	Phylum_Poribacteria
SA_CR3	0.039216	SA	C.reniformis	Microtrichales
SA_CR3	0.037369	SA	C.reniformis	Bdellovibrionales
SA_CR3	0.036232	SA	C.reniformis	Rhodobacterales
SA_CR3	0.033959	SA	C.reniformis	KI89A clade
SA_CR3	0.021313	SA	C.reniformis	Class_Subgroup 9
SA_CR3	0.021029	SA	C.reniformis	Spirochaetales
SA_CR3	0.020602	SA	C.reniformis	JTB23
SA_CR3	0.020318	SA	C.reniformis	Class_Gammaproteobacteria
SA_CR3	0.015772	SA	C.reniformis	Sneathiellales
SA_CR3	0.015487	SA	C.reniformis	Puniceispirillales
SA_CR3	0.012219	SA	C.reniformis	EPR3968-O8a-Bc78
SA_CR3	0.012219	SA	C.reniformis	Solibacterales
SA_CR3	0.009946	SA	C.reniformis	Class_P9X2b3D02
SA_CR3	0.009662	SA	C.reniformis	Class_Alphaproteobacteria
SA_CR3	0.007531	SA	C.reniformis	Phylum_PAUC34f
SA_CR3	0.007246	SA	C.reniformis	Nitrospirales
SA_CR3	0.006252	SA	C.reniformis	Rhodovibrionales
SA_CR3	0.005826	SA	C.reniformis	Steroidobacterales
SA_CR3	0.005115	SA	C.reniformis	Actinomarinales
SA_CR3	0.004689	SA	C.reniformis	Kingdom_Bacteria
SA_CR3	0.004405	SA	C.reniformis	Dadabacteriales
SA_CR3	0.00412	SA	C.reniformis	Nitrosopumilales
SA_CR3	0.0027	SA	C.reniformis	Caldilineales
SA_CR3	0.002131	SA	C.reniformis	Leptospirales
SA_CR3	0.001989	SA	C.reniformis	Class_TK17
SA_CR3	0.001705	SA	C.reniformis	Synechococcales
SA_CR3	0.001563	SA	C.reniformis	SAR11 clade
SA_CR3	0.00071	SA	C.reniformis	Flavobacteriales
SA_CR3	0.000568	SA	C.reniformis	Oceanospirillales
SA_CR3	0.000568	SA	C.reniformis	Rhodothermales
SA_CR3	0.000284	SA	C.reniformis	Betaproteobacteriales
SA_CR3	0.000284	SA	C.reniformis	Pedosphaerales
SA_CR4	0.195084	SA	C.reniformis	SAR202 clade
SA_CR4	0.099318	SA	C.reniformis	Class_Subgroup 6
SA_CR4	0.071895	SA	C.reniformis	Nitrosococcales
SA_CR4	0.061665	SA	C.reniformis	SBR1031
SA_CR4	0.061097	SA	C.reniformis	Myxococcales
SA_CR4	0.039784	SA	C.reniformis	Phylum_Gemmatimonadetes
SA_CR4	0.038647	SA	C.reniformis	Thermoanaerobaculales
SA_CR4	0.035521	SA	C.reniformis	Phylum_Poribacteria
SA_CR4	0.035095	SA	C.reniformis	KI89A clade
SA_CR4	0.035095	SA	C.reniformis	Bdellovibrionales
SA_CR4	0.034953	SA	C.reniformis	Rhodobacterales
SA_CR4	0.03268	SA	C.reniformis	Microtrichales
SA_CR4	0.030264	SA	C.reniformis	Class_Subgroup 9
SA_CR4	0.028843	SA	C.reniformis	Class_Alphaproteobacteria
SA_CR4	0.022023	SA	C.reniformis	JTB23
SA_CR4	0.022023	SA	C.reniformis	Class_Gammaproteobacteria
SA_CR4	0.021597	SA	C.reniformis	Spirochaetales
SA_CR4	0.019039	SA	C.reniformis	Sneathiellales
SA_CR4	0.018329	SA	C.reniformis	Puniceispirillales
SA_CR4	0.013214	SA	C.reniformis	Class_P9X2b3D02
SA_CR4	0.012077	SA	C.reniformis	Nitrospirales
SA_CR4	0.009804	SA	C.reniformis	EPR3968-O8a-Bc78
SA_CR4	0.007815	SA	C.reniformis	Solibacterales
SA_CR4	0.006962	SA	C.reniformis	Kingdom_Bacteria
SA_CR4	0.005826	SA	C.reniformis	Phylum_PAUC34f
SA_CR4	0.005683	SA	C.reniformis	Rhodovibrionales
SA_CR4	0.005115	SA	C.reniformis	Steroidobacterales
SA_CR4	0.004263	SA	C.reniformis	Actinomarinales
SA_CR4	0.00412	SA	C.reniformis	Nitrosopumilales
SA_CR4	0.00412	SA	C.reniformis	Leptospirales
SA_CR4	0.003694	SA	C.reniformis	Oceanospirillales
SA_CR4	0.003268	SA	C.reniformis	Dadabacteriales
SA_CR4	0.001989	SA	C.reniformis	Class_TK17
SA_CR4	0.001989	SA	C.reniformis	Caldilineales
SA_CR4	0.001705	SA	C.reniformis	Class_Parcubacteria
SA_CR4	0.001563	SA	C.reniformis	Synechococcales
SA_CR4	0.000995	SA	C.reniformis	SAR11 clade
SA_CR4	0.000995	SA	C.reniformis	Pedosphaerales
SA_CR4	0.00071	SA	C.reniformis	SAR86 clade
SA_CR4	0.000568	SA	C.reniformis	Betaproteobacteriales
SA_CR4	0.000284	SA	C.reniformis	Flavobacteriales
SA_CR4	0.000284	SA	C.reniformis	Rhodothermales
SA_CR5	0.199062	SA	C.reniformis	SAR202 clade
SA_CR5	0.077721	SA	C.reniformis	Nitrosococcales
SA_CR5	0.074453	SA	C.reniformis	Class_Subgroup 6
SA_CR5	0.062376	SA	C.reniformis	SBR1031
SA_CR5	0.058113	SA	C.reniformis	Myxococcales
[truncated: 468 more rows]
