# Supplementary material for: High microbiome and metabolome diversification in coexisting sponges with different bio-ecological traits
Source: Commun Biol. 2024 Apr 8;7:422. doi: 10.1038/s42003-024-06109-5 (PMC11001883; doi:10.1038/s42003-024-06109-5)
Supplement: Supplementary file 5 — Supplementary Data 2 [file 42003_2024_6109_MOESM5_ESM.xlsx]

## Sheet: Table_S10
ID	Sample	Abundan.	Site	Species	SampleID	Molecular Classes
ID_3637	SA_CC1	0.557522	SA	C.crambe	C_3_A_I	Triglycerides
ID_2023	SA_CC1	0.191188	SA	C.crambe	C_3_A_I	Phosphatidylcholines
ID_2521	SA_CC1	0.137749	SA	C.crambe	C_3_A_I	Phosphatidylethanolamines
ID_088	SA_CC1	0.063899	SA	C.crambe	C_3_A_I	Ceramides
ID_872	SA_CC1	0.030371	SA	C.crambe	C_3_A_I	Diglycerides
ID_3173	SA_CC1	0.004762	SA	C.crambe	C_3_A_I	Phosphatidylserines
ID_288	SA_CC1	0.004386	SA	C.crambe	C_3_A_I	Ceramides_phosphate
ID_358	SA_CC1	0.003974	SA	C.crambe	C_3_A_I	Cholesterol_Ester
ID_3312	SA_CC1	0.001093	SA	C.crambe	C_3_A_I	Stigmasterol_Esters
ID_4955	SA_CC1	0.001041	SA	C.crambe	C_3_A_I	Zymosterol_Esters
ID_3235	SA_CC1	0.000964	SA	C.crambe	C_3_A_I	Sphingomyelins
ID_444	SA_CC1	0.000818	SA	C.crambe	C_3_A_I	Coenzymes
ID_3287	SA_CC1	0.000688	SA	C.crambe	C_3_A_I	Sitosterol_Esters
ID_1237	SA_CC1	0.00061	SA	C.crambe	C_3_A_I	Simple_Glc_series
ID_3078	SA_CC1	0.000376	SA	C.crambe	C_3_A_I	Phosphatidylglycerols
ID_1292	SA_CC1	0.000371	SA	C.crambe	C_3_A_I	LysoPhosphatidylcholines
ID_1467	SA_CC1	0.000189	SA	C.crambe	C_3_A_I	Monoglycerides
ID_2023	SA_CC2	0.588944	SA	C.crambe	C_3_A_II	Phosphatidylcholines
ID_088	SA_CC2	0.142585	SA	C.crambe	C_3_A_II	Ceramides
ID_3637	SA_CC2	0.102932	SA	C.crambe	C_3_A_II	Triglycerides
ID_872	SA_CC2	0.079373	SA	C.crambe	C_3_A_II	Diglycerides
ID_2521	SA_CC2	0.038816	SA	C.crambe	C_3_A_II	Phosphatidylethanolamines
ID_358	SA_CC2	0.020743	SA	C.crambe	C_3_A_II	Cholesterol_Ester
ID_3287	SA_CC2	0.008299	SA	C.crambe	C_3_A_II	Sitosterol_Esters
ID_1292	SA_CC2	0.006179	SA	C.crambe	C_3_A_II	LysoPhosphatidylcholines
ID_1467	SA_CC2	0.003322	SA	C.crambe	C_3_A_II	Monoglycerides
ID_3312	SA_CC2	0.002793	SA	C.crambe	C_3_A_II	Stigmasterol_Esters
ID_444	SA_CC2	0.001784	SA	C.crambe	C_3_A_II	Coenzymes
ID_3173	SA_CC2	0.001226	SA	C.crambe	C_3_A_II	Phosphatidylserines
ID_1237	SA_CC2	0.001073	SA	C.crambe	C_3_A_II	Simple_Glc_series
ID_4955	SA_CC2	0.000981	SA	C.crambe	C_3_A_II	Zymosterol_Esters
ID_288	SA_CC2	0.000624	SA	C.crambe	C_3_A_II	Ceramides_phosphate
ID_3078	SA_CC2	0.000326	SA	C.crambe	C_3_A_II	Phosphatidylglycerols
ID_2023	SA_CC5	0.473533	SA	C.crambe	C_3_A_V	Phosphatidylcholines
ID_3637	SA_CC5	0.181838	SA	C.crambe	C_3_A_V	Triglycerides
ID_088	SA_CC5	0.150498	SA	C.crambe	C_3_A_V	Ceramides
ID_872	SA_CC5	0.082498	SA	C.crambe	C_3_A_V	Diglycerides
ID_2521	SA_CC5	0.076899	SA	C.crambe	C_3_A_V	Phosphatidylethanolamines
ID_288	SA_CC5	0.008317	SA	C.crambe	C_3_A_V	Ceramides_phosphate
ID_3173	SA_CC5	0.00669	SA	C.crambe	C_3_A_V	Phosphatidylserines
ID_1237	SA_CC5	0.006216	SA	C.crambe	C_3_A_V	Simple_Glc_series
ID_358	SA_CC5	0.005262	SA	C.crambe	C_3_A_V	Cholesterol_Ester
ID_3312	SA_CC5	0.002578	SA	C.crambe	C_3_A_V	Stigmasterol_Esters
ID_3287	SA_CC5	0.001733	SA	C.crambe	C_3_A_V	Sitosterol_Esters
ID_444	SA_CC5	0.001701	SA	C.crambe	C_3_A_V	Coenzymes
ID_3235	SA_CC5	0.000969	SA	C.crambe	C_3_A_V	Sphingomyelins
ID_4955	SA_CC5	0.000575	SA	C.crambe	C_3_A_V	Zymosterol_Esters
ID_1292	SA_CC5	0.000539	SA	C.crambe	C_3_A_V	LysoPhosphatidylcholines
ID_1467	SA_CC5	0.000153	SA	C.crambe	C_3_A_V	Monoglycerides
ID_088	GF_CC1	0.696355	GF	C.crambe	C_6_A_I	Ceramides
ID_872	GF_CC1	0.18894	GF	C.crambe	C_6_A_I	Diglycerides
ID_1467	GF_CC1	0.058145	GF	C.crambe	C_6_A_I	Monoglycerides
ID_3637	GF_CC1	0.05111	GF	C.crambe	C_6_A_I	Triglycerides
ID_358	GF_CC1	0.00545	GF	C.crambe	C_6_A_I	Cholesterol_Ester
ID_2023	GF_CC2	0.512214	GF	C.crambe	C_6_A_II	Phosphatidylcholines
ID_088	GF_CC2	0.207477	GF	C.crambe	C_6_A_II	Ceramides
ID_3637	GF_CC2	0.107165	GF	C.crambe	C_6_A_II	Triglycerides
ID_2521	GF_CC2	0.088363	GF	C.crambe	C_6_A_II	Phosphatidylethanolamines
ID_872	GF_CC2	0.057871	GF	C.crambe	C_6_A_II	Diglycerides
ID_358	GF_CC2	0.011883	GF	C.crambe	C_6_A_II	Cholesterol_Ester
ID_288	GF_CC2	0.003172	GF	C.crambe	C_6_A_II	Ceramides_phosphate
ID_3312	GF_CC2	0.002964	GF	C.crambe	C_6_A_II	Stigmasterol_Esters
ID_3287	GF_CC2	0.002273	GF	C.crambe	C_6_A_II	Sitosterol_Esters
ID_1237	GF_CC2	0.001773	GF	C.crambe	C_6_A_II	Simple_Glc_series
ID_444	GF_CC2	0.001446	GF	C.crambe	C_6_A_II	Coenzymes
ID_1467	GF_CC2	0.001388	GF	C.crambe	C_6_A_II	Monoglycerides
ID_3173	GF_CC2	0.001111	GF	C.crambe	C_6_A_II	Phosphatidylserines
ID_4955	GF_CC2	0.000899	GF	C.crambe	C_6_A_II	Zymosterol_Esters
ID_2023	GF_CC3	0.437104	GF	C.crambe	C_6_A_III	Phosphatidylcholines
ID_088	GF_CC3	0.304842	GF	C.crambe	C_6_A_III	Ceramides
ID_3637	GF_CC3	0.088981	GF	C.crambe	C_6_A_III	Triglycerides
ID_872	GF_CC3	0.073426	GF	C.crambe	C_6_A_III	Diglycerides
ID_2521	GF_CC3	0.060689	GF	C.crambe	C_6_A_III	Phosphatidylethanolamines
ID_3235	GF_CC3	0.009023	GF	C.crambe	C_6_A_III	Sphingomyelins
ID_1467	GF_CC3	0.008896	GF	C.crambe	C_6_A_III	Monoglycerides
ID_358	GF_CC3	0.006227	GF	C.crambe	C_6_A_III	Cholesterol_Ester
ID_3312	GF_CC3	0.002563	GF	C.crambe	C_6_A_III	Stigmasterol_Esters
ID_3173	GF_CC3	0.002375	GF	C.crambe	C_6_A_III	Phosphatidylserines
ID_3287	GF_CC3	0.002229	GF	C.crambe	C_6_A_III	Sitosterol_Esters
ID_288	GF_CC3	0.001352	GF	C.crambe	C_6_A_III	Ceramides_phosphate
ID_444	GF_CC3	0.001324	GF	C.crambe	C_6_A_III	Coenzymes
ID_1237	GF_CC3	0.000968	GF	C.crambe	C_6_A_III	Simple_Glc_series
ID_2023	GF_CC4	0.508002	GF	C.crambe	C_6_A_IV	Phosphatidylcholines
ID_088	GF_CC4	0.160921	GF	C.crambe	C_6_A_IV	Ceramides
ID_3637	GF_CC4	0.155073	GF	C.crambe	C_6_A_IV	Triglycerides
ID_2521	GF_CC4	0.076552	GF	C.crambe	C_6_A_IV	Phosphatidylethanolamines
ID_872	GF_CC4	0.053168	GF	C.crambe	C_6_A_IV	Diglycerides
ID_358	GF_CC4	0.01367	GF	C.crambe	C_6_A_IV	Cholesterol_Ester
ID_3078	GF_CC4	0.007774	GF	C.crambe	C_6_A_IV	Phosphatidylglycerols
ID_3312	GF_CC4	0.004415	GF	C.crambe	C_6_A_IV	Stigmasterol_Esters
ID_3173	GF_CC4	0.004334	GF	C.crambe	C_6_A_IV	Phosphatidylserines
ID_4955	GF_CC4	0.004227	GF	C.crambe	C_6_A_IV	Zymosterol_Esters
ID_288	GF_CC4	0.003904	GF	C.crambe	C_6_A_IV	Ceramides_phosphate
ID_3287	GF_CC4	0.003225	GF	C.crambe	C_6_A_IV	Sitosterol_Esters
ID_1237	GF_CC4	0.002165	GF	C.crambe	C_6_A_IV	Simple_Glc_series
ID_444	GF_CC4	0.002154	GF	C.crambe	C_6_A_IV	Coenzymes
ID_1467	GF_CC4	0.000417	GF	C.crambe	C_6_A_IV	Monoglycerides
ID_2023	GF_CC5	0.5304	GF	C.crambe	C_6_A_V	Phosphatidylcholines
ID_088	GF_CC5	0.160159	GF	C.crambe	C_6_A_V	Ceramides
ID_3637	GF_CC5	0.140984	GF	C.crambe	C_6_A_V	Triglycerides
ID_2521	GF_CC5	0.08247	GF	C.crambe	C_6_A_V	Phosphatidylethanolamines
ID_872	GF_CC5	0.051328	GF	C.crambe	C_6_A_V	Diglycerides
ID_358	GF_CC5	0.015152	GF	C.crambe	C_6_A_V	Cholesterol_Ester
ID_3173	GF_CC5	0.005665	GF	C.crambe	C_6_A_V	Phosphatidylserines
ID_3312	GF_CC5	0.003126	GF	C.crambe	C_6_A_V	Stigmasterol_Esters
ID_3287	GF_CC5	0.003062	GF	C.crambe	C_6_A_V	Sitosterol_Esters
ID_4955	GF_CC5	0.00238	GF	C.crambe	C_6_A_V	Zymosterol_Esters
ID_444	GF_CC5	0.002109	GF	C.crambe	C_6_A_V	Coenzymes
ID_1237	GF_CC5	0.00196	GF	C.crambe	C_6_A_V	Simple_Glc_series
ID_1292	GF_CC5	0.000563	GF	C.crambe	C_6_A_V	LysoPhosphatidylcholines
ID_288	GF_CC5	0.000431	GF	C.crambe	C_6_A_V	Ceramides_phosphate
ID_1467	GF_CC5	0.000199	GF	C.crambe	C_6_A_V	Monoglycerides
ID_3078	GF_CC5	1.36e-05	GF	C.crambe	C_6_A_V	Phosphatidylglycerols
ID_3637	SA_PF1	0.386727	SA	P.ficiformis	F_3_A_I	Triglycerides
ID_2023	SA_PF1	0.335023	SA	P.ficiformis	F_3_A_I	Phosphatidylcholines
ID_2521	SA_PF1	0.085746	SA	P.ficiformis	F_3_A_I	Phosphatidylethanolamines
ID_088	SA_PF1	0.042927	SA	P.ficiformis	F_3_A_I	Ceramides
ID_872	SA_PF1	0.042841	SA	P.ficiformis	F_3_A_I	Diglycerides
ID_4847	SA_PF1	0.034818	SA	P.ficiformis	F_3_A_I	Wax_Esters
ID_1467	SA_PF1	0.014975	SA	P.ficiformis	F_3_A_I	Monoglycerides
ID_3078	SA_PF1	0.010912	SA	P.ficiformis	F_3_A_I	Phosphatidylglycerols
ID_3260	SA_PF1	0.009841	SA	P.ficiformis	F_3_A_I	Sulfatides
ID_3312	SA_PF1	0.006236	SA	P.ficiformis	F_3_A_I	Stigmasterol_Esters
ID_3173	SA_PF1	0.005443	SA	P.ficiformis	F_3_A_I	Phosphatidylserines
ID_1560	SA_PF1	0.005109	SA	P.ficiformis	F_3_A_I	Methyl_Phosphatidylcholines
ID_1237	SA_PF1	0.004492	SA	P.ficiformis	F_3_A_I	Simple_Glc_series
ID_3150	SA_PF1	0.004009	SA	P.ficiformis	F_3_A_I	Phosphatidylmethanols
ID_4955	SA_PF1	0.00389	SA	P.ficiformis	F_3_A_I	Zymosterol_Esters
ID_3133	SA_PF1	0.002319	SA	P.ficiformis	F_3_A_I	Phosphatidylinositols
ID_1292	SA_PF1	0.001095	SA	P.ficiformis	F_3_A_I	LysoPhosphatidylcholines
ID_3287	SA_PF1	0.001002	SA	P.ficiformis	F_3_A_I	Sitosterol_Esters
ID_442	SA_PF1	0.000906	SA	P.ficiformis	F_3_A_I	Campesterol_Esters
ID_444	SA_PF1	0.000865	SA	P.ficiformis	F_3_A_I	Coenzymes
ID_1321	SA_PF1	0.000496	SA	P.ficiformis	F_3_A_I	LysoPhosphatidylglycerols
ID_358	SA_PF1	0.000217	SA	P.ficiformis	F_3_A_I	Cholesterol_Ester
ID_004	SA_PF1	0.000112	SA	P.ficiformis	F_3_A_I	Acyl_Carnitine
ID_2023	SA_PF2	0.469675	SA	P.ficiformis	F_3_A_II	Phosphatidylcholines
ID_3637	SA_PF2	0.273723	SA	P.ficiformis	F_3_A_II	Triglycerides
ID_2521	SA_PF2	0.130451	SA	P.ficiformis	F_3_A_II	Phosphatidylethanolamines
ID_088	SA_PF2	0.059688	SA	P.ficiformis	F_3_A_II	Ceramides
ID_1560	SA_PF2	0.010385	SA	P.ficiformis	F_3_A_II	Methyl_Phosphatidylcholines
ID_4847	SA_PF2	0.008281	SA	P.ficiformis	F_3_A_II	Wax_Esters
ID_3078	SA_PF2	0.008273	SA	P.ficiformis	F_3_A_II	Phosphatidylglycerols
ID_3312	SA_PF2	0.007832	SA	P.ficiformis	F_3_A_II	Stigmasterol_Esters
ID_3150	SA_PF2	0.006603	SA	P.ficiformis	F_3_A_II	Phosphatidylmethanols
ID_872	SA_PF2	0.003877	SA	P.ficiformis	F_3_A_II	Diglycerides
ID_1237	SA_PF2	0.003207	SA	P.ficiformis	F_3_A_II	Simple_Glc_series
ID_3240	SA_PF2	0.002868	SA	P.ficiformis	F_3_A_II	Sphingosines
ID_3260	SA_PF2	0.001959	SA	P.ficiformis	F_3_A_II	Sulfatides
ID_3173	SA_PF2	0.001829	SA	P.ficiformis	F_3_A_II	Phosphatidylserines
ID_3133	SA_PF2	0.001789	SA	P.ficiformis	F_3_A_II	Phosphatidylinositols
ID_4955	SA_PF2	0.001732	SA	P.ficiformis	F_3_A_II	Zymosterol_Esters
ID_444	SA_PF2	0.001674	SA	P.ficiformis	F_3_A_II	Coenzymes
ID_1292	SA_PF2	0.001328	SA	P.ficiformis	F_3_A_II	LysoPhosphatidylcholines
ID_1467	SA_PF2	0.001171	SA	P.ficiformis	F_3_A_II	Monoglycerides
ID_3287	SA_PF2	0.001152	SA	P.ficiformis	F_3_A_II	Sitosterol_Esters
ID_358	SA_PF2	0.001006	SA	P.ficiformis	F_3_A_II	Cholesterol_Ester
ID_442	SA_PF2	0.000725	SA	P.ficiformis	F_3_A_II	Campesterol_Esters
ID_004	SA_PF2	0.000565	SA	P.ficiformis	F_3_A_II	Acyl_Carnitine
ID_1321	SA_PF2	0.000208	SA	P.ficiformis	F_3_A_II	LysoPhosphatidylglycerols
ID_2023	SA_PF3	0.428464	SA	P.ficiformis	F_3_A_III	Phosphatidylcholines
ID_3637	SA_PF3	0.245961	SA	P.ficiformis	F_3_A_III	Triglycerides
ID_2521	SA_PF3	0.156585	SA	P.ficiformis	F_3_A_III	Phosphatidylethanolamines
ID_872	SA_PF3	0.049817	SA	P.ficiformis	F_3_A_III	Diglycerides
ID_4847	SA_PF3	0.031525	SA	P.ficiformis	F_3_A_III	Wax_Esters
ID_088	SA_PF3	0.023734	SA	P.ficiformis	F_3_A_III	Ceramides
ID_3078	SA_PF3	0.011765	SA	P.ficiformis	F_3_A_III	Phosphatidylglycerols
ID_3312	SA_PF3	0.009464	SA	P.ficiformis	F_3_A_III	Stigmasterol_Esters
ID_4955	SA_PF3	0.00758	SA	P.ficiformis	F_3_A_III	Zymosterol_Esters
ID_1237	SA_PF3	0.006419	SA	P.ficiformis	F_3_A_III	Simple_Glc_series
ID_1467	SA_PF3	0.005723	SA	P.ficiformis	F_3_A_III	Monoglycerides
ID_1560	SA_PF3	0.004834	SA	P.ficiformis	F_3_A_III	Methyl_Phosphatidylcholines
ID_3133	SA_PF3	0.003619	SA	P.ficiformis	F_3_A_III	Phosphatidylinositols
ID_3260	SA_PF3	0.0034	SA	P.ficiformis	F_3_A_III	Sulfatides
ID_3173	SA_PF3	0.002545	SA	P.ficiformis	F_3_A_III	Phosphatidylserines
ID_3150	SA_PF3	0.002176	SA	P.ficiformis	F_3_A_III	Phosphatidylmethanols
ID_1292	SA_PF3	0.001551	SA	P.ficiformis	F_3_A_III	LysoPhosphatidylcholines
ID_442	SA_PF3	0.0015	SA	P.ficiformis	F_3_A_III	Campesterol_Esters
ID_3287	SA_PF3	0.000982	SA	P.ficiformis	F_3_A_III	Sitosterol_Esters
ID_1321	SA_PF3	0.000908	SA	P.ficiformis	F_3_A_III	LysoPhosphatidylglycerols
ID_444	SA_PF3	0.000805	SA	P.ficiformis	F_3_A_III	Coenzymes
ID_288	SA_PF3	0.000391	SA	P.ficiformis	F_3_A_III	Ceramides_phosphate
ID_358	SA_PF3	0.000252	SA	P.ficiformis	F_3_A_III	Cholesterol_Ester
ID_2023	SA_PF4	0.489846	SA	P.ficiformis	F_3_A_IV	Phosphatidylcholines
ID_3637	SA_PF4	0.187339	SA	P.ficiformis	F_3_A_IV	Triglycerides
ID_2521	SA_PF4	0.156023	SA	P.ficiformis	F_3_A_IV	Phosphatidylethanolamines
ID_088	SA_PF4	0.066199	SA	P.ficiformis	F_3_A_IV	Ceramides
ID_3078	SA_PF4	0.024335	SA	P.ficiformis	F_3_A_IV	Phosphatidylglycerols
ID_872	SA_PF4	0.011939	SA	P.ficiformis	F_3_A_IV	Diglycerides
ID_4847	SA_PF4	0.01095	SA	P.ficiformis	F_3_A_IV	Wax_Esters
ID_3312	SA_PF4	0.008123	SA	P.ficiformis	F_3_A_IV	Stigmasterol_Esters
ID_3150	SA_PF4	0.00764	SA	P.ficiformis	F_3_A_IV	Phosphatidylmethanols
ID_3133	SA_PF4	0.006583	SA	P.ficiformis	F_3_A_IV	Phosphatidylinositols
ID_1560	SA_PF4	0.006229	SA	P.ficiformis	F_3_A_IV	Methyl_Phosphatidylcholines
ID_3260	SA_PF4	0.005756	SA	P.ficiformis	F_3_A_IV	Sulfatides
ID_1237	SA_PF4	0.005355	SA	P.ficiformis	F_3_A_IV	Simple_Glc_series
ID_1467	SA_PF4	0.004259	SA	P.ficiformis	F_3_A_IV	Monoglycerides
ID_444	SA_PF4	0.002189	SA	P.ficiformis	F_3_A_IV	Coenzymes
ID_3287	SA_PF4	0.001757	SA	P.ficiformis	F_3_A_IV	Sitosterol_Esters
ID_4955	SA_PF4	0.00121	SA	P.ficiformis	F_3_A_IV	Zymosterol_Esters
ID_3173	SA_PF4	0.001181	SA	P.ficiformis	F_3_A_IV	Phosphatidylserines
ID_358	SA_PF4	0.001171	SA	P.ficiformis	F_3_A_IV	Cholesterol_Ester
ID_004	SA_PF4	0.000808	SA	P.ficiformis	F_3_A_IV	Acyl_Carnitine
ID_442	SA_PF4	0.000475	SA	P.ficiformis	F_3_A_IV	Campesterol_Esters
ID_1292	SA_PF4	0.000393	SA	P.ficiformis	F_3_A_IV	LysoPhosphatidylcholines
ID_1321	SA_PF4	0.00024	SA	P.ficiformis	F_3_A_IV	LysoPhosphatidylglycerols
ID_2023	SA_PF5	0.467948	SA	P.ficiformis	F_3_A_V	Phosphatidylcholines
ID_3637	SA_PF5	0.309229	SA	P.ficiformis	F_3_A_V	Triglycerides
ID_2521	SA_PF5	0.076374	SA	P.ficiformis	F_3_A_V	Phosphatidylethanolamines
ID_088	SA_PF5	0.0591	SA	P.ficiformis	F_3_A_V	Ceramides
ID_3078	SA_PF5	0.017892	SA	P.ficiformis	F_3_A_V	Phosphatidylglycerols
ID_872	SA_PF5	0.013682	SA	P.ficiformis	F_3_A_V	Diglycerides
ID_4847	SA_PF5	0.012746	SA	P.ficiformis	F_3_A_V	Wax_Esters
ID_3312	SA_PF5	0.007636	SA	P.ficiformis	F_3_A_V	Stigmasterol_Esters
ID_3150	SA_PF5	0.007038	SA	P.ficiformis	F_3_A_V	Phosphatidylmethanols
ID_1560	SA_PF5	0.005207	SA	P.ficiformis	F_3_A_V	Methyl_Phosphatidylcholines
ID_1237	SA_PF5	0.004846	SA	P.ficiformis	F_3_A_V	Simple_Glc_series
ID_3260	SA_PF5	0.004122	SA	P.ficiformis	F_3_A_V	Sulfatides
ID_4955	SA_PF5	0.002979	SA	P.ficiformis	F_3_A_V	Zymosterol_Esters
ID_3173	SA_PF5	0.002509	SA	P.ficiformis	F_3_A_V	Phosphatidylserines
ID_444	SA_PF5	0.002242	SA	P.ficiformis	F_3_A_V	Coenzymes
ID_1292	SA_PF5	0.001677	SA	P.ficiformis	F_3_A_V	LysoPhosphatidylcholines
ID_1467	SA_PF5	0.001266	SA	P.ficiformis	F_3_A_V	Monoglycerides
ID_3133	SA_PF5	0.001255	SA	P.ficiformis	F_3_A_V	Phosphatidylinositols
ID_3287	SA_PF5	0.001042	SA	P.ficiformis	F_3_A_V	Sitosterol_Esters
ID_358	SA_PF5	0.000689	SA	P.ficiformis	F_3_A_V	Cholesterol_Ester
ID_3240	SA_PF5	0.000226	SA	P.ficiformis	F_3_A_V	Sphingosines
ID_004	SA_PF5	0.000148	SA	P.ficiformis	F_3_A_V	Acyl_Carnitine
ID_1321	SA_PF5	0.000146	SA	P.ficiformis	F_3_A_V	LysoPhosphatidylglycerols
ID_2023	GF_PF1	0.453368	GF	P.ficiformis	F_6_A_I	Phosphatidylcholines
ID_3637	GF_PF1	0.207201	GF	P.ficiformis	F_6_A_I	Triglycerides
ID_2521	GF_PF1	0.146642	GF	P.ficiformis	F_6_A_I	Phosphatidylethanolamines
ID_088	GF_PF1	0.083109	GF	P.ficiformis	F_6_A_I	Ceramides
ID_3133	GF_PF1	0.033483	GF	P.ficiformis	F_6_A_I	Phosphatidylinositols
ID_3078	GF_PF1	0.018831	GF	P.ficiformis	F_6_A_I	Phosphatidylglycerols
ID_4847	GF_PF1	0.014854	GF	P.ficiformis	F_6_A_I	Wax_Esters
ID_3312	GF_PF1	0.009649	GF	P.ficiformis	F_6_A_I	Stigmasterol_Esters
ID_3150	GF_PF1	0.008553	GF	P.ficiformis	F_6_A_I	Phosphatidylmethanols
ID_1560	GF_PF1	0.007901	GF	P.ficiformis	F_6_A_I	Methyl_Phosphatidylcholines
ID_872	GF_PF1	0.00231	GF	P.ficiformis	F_6_A_I	Diglycerides
ID_1237	GF_PF1	0.002113	GF	P.ficiformis	F_6_A_I	Simple_Glc_series
ID_3173	GF_PF1	0.001911	GF	P.ficiformis	F_6_A_I	Phosphatidylserines
ID_3287	GF_PF1	0.001867	GF	P.ficiformis	F_6_A_I	Sitosterol_Esters
ID_1292	GF_PF1	0.001826	GF	P.ficiformis	F_6_A_I	LysoPhosphatidylcholines
ID_444	GF_PF1	0.001488	GF	P.ficiformis	F_6_A_I	Coenzymes
ID_3260	GF_PF1	0.001384	GF	P.ficiformis	F_6_A_I	Sulfatides
ID_4955	GF_PF1	0.00129	GF	P.ficiformis	F_6_A_I	Zymosterol_Esters
ID_358	GF_PF1	0.000712	GF	P.ficiformis	F_6_A_I	Cholesterol_Ester
ID_004	GF_PF1	0.000411	GF	P.ficiformis	F_6_A_I	Acyl_Carnitine
ID_442	GF_PF1	0.000339	GF	P.ficiformis	F_6_A_I	Campesterol_Esters
ID_1467	GF_PF1	0.000281	GF	P.ficiformis	F_6_A_I	Monoglycerides
ID_3240	GF_PF1	0.000281	GF	P.ficiformis	F_6_A_I	Sphingosines
ID_1321	GF_PF1	0.000196	GF	P.ficiformis	F_6_A_I	LysoPhosphatidylglycerols
ID_2023	GF_PF2	0.494574	GF	P.ficiformis	F_6_A_II	Phosphatidylcholines
ID_3637	GF_PF2	0.228217	GF	P.ficiformis	F_6_A_II	Triglycerides
ID_2521	GF_PF2	0.121136	GF	P.ficiformis	F_6_A_II	Phosphatidylethanolamines
ID_088	GF_PF2	0.053986	GF	P.ficiformis	F_6_A_II	Ceramides
ID_3078	GF_PF2	0.024273	GF	P.ficiformis	F_6_A_II	Phosphatidylglycerols
ID_3312	GF_PF2	0.014169	GF	P.ficiformis	F_6_A_II	Stigmasterol_Esters
ID_3260	GF_PF2	0.011567	GF	P.ficiformis	F_6_A_II	Sulfatides
ID_872	GF_PF2	0.010131	GF	P.ficiformis	F_6_A_II	Diglycerides
ID_4847	GF_PF2	0.007878	GF	P.ficiformis	F_6_A_II	Wax_Esters
ID_3150	GF_PF2	0.006984	GF	P.ficiformis	F_6_A_II	Phosphatidylmethanols
ID_4955	GF_PF2	0.00527	GF	P.ficiformis	F_6_A_II	Zymosterol_Esters
ID_1560	GF_PF2	0.004795	GF	P.ficiformis	F_6_A_II	Methyl_Phosphatidylcholines
ID_3173	GF_PF2	0.004686	GF	P.ficiformis	F_6_A_II	Phosphatidylserines
ID_3133	GF_PF2	0.003451	GF	P.ficiformis	F_6_A_II	Phosphatidylinositols
ID_1237	GF_PF2	0.002906	GF	P.ficiformis	F_6_A_II	Simple_Glc_series
ID_444	GF_PF2	0.001753	GF	P.ficiformis	F_6_A_II	Coenzymes
ID_1292	GF_PF2	0.001426	GF	P.ficiformis	F_6_A_II	LysoPhosphatidylcholines
ID_3287	GF_PF2	0.001222	GF	P.ficiformis	F_6_A_II	Sitosterol_Esters
ID_358	GF_PF2	0.00091	GF	P.ficiformis	F_6_A_II	Cholesterol_Ester
ID_004	GF_PF2	0.000492	GF	P.ficiformis	F_6_A_II	Acyl_Carnitine
ID_1467	GF_PF2	0.000174	GF	P.ficiformis	F_6_A_II	Monoglycerides
ID_2023	GF_PF3	0.424345	GF	P.ficiformis	F_6_A_III	Phosphatidylcholines
ID_3637	GF_PF3	0.284669	GF	P.ficiformis	F_6_A_III	Triglycerides
ID_2521	GF_PF3	0.165782	GF	P.ficiformis	F_6_A_III	Phosphatidylethanolamines
ID_088	GF_PF3	0.054771	GF	P.ficiformis	F_6_A_III	Ceramides
ID_3078	GF_PF3	0.019426	GF	P.ficiformis	F_6_A_III	Phosphatidylglycerols
ID_4847	GF_PF3	0.007024	GF	P.ficiformis	F_6_A_III	Wax_Esters
ID_3150	GF_PF3	0.006791	GF	P.ficiformis	F_6_A_III	Phosphatidylmethanols
ID_3312	GF_PF3	0.006225	GF	P.ficiformis	F_6_A_III	Stigmasterol_Esters
ID_1560	GF_PF3	0.005024	GF	P.ficiformis	F_6_A_III	Methyl_Phosphatidylcholines
ID_4955	GF_PF3	0.004906	GF	P.ficiformis	F_6_A_III	Zymosterol_Esters
ID_3133	GF_PF3	0.004482	GF	P.ficiformis	F_6_A_III	Phosphatidylinositols
ID_872	GF_PF3	0.00377	GF	P.ficiformis	F_6_A_III	Diglycerides
ID_1237	GF_PF3	0.003363	GF	P.ficiformis	F_6_A_III	Simple_Glc_series
ID_1292	GF_PF3	0.002157	GF	P.ficiformis	F_6_A_III	LysoPhosphatidylcholines
ID_3173	GF_PF3	0.001645	GF	P.ficiformis	F_6_A_III	Phosphatidylserines
ID_444	GF_PF3	0.001153	GF	P.ficiformis	F_6_A_III	Coenzymes
ID_1467	GF_PF3	0.000995	GF	P.ficiformis	F_6_A_III	Monoglycerides
ID_358	GF_PF3	0.000885	GF	P.ficiformis	F_6_A_III	Cholesterol_Ester
ID_3287	GF_PF3	0.00083	GF	P.ficiformis	F_6_A_III	Sitosterol_Esters
ID_3260	GF_PF3	0.000647	GF	P.ficiformis	F_6_A_III	Sulfatides
ID_442	GF_PF3	0.000632	GF	P.ficiformis	F_6_A_III	Campesterol_Esters
ID_004	GF_PF3	0.000294	GF	P.ficiformis	F_6_A_III	Acyl_Carnitine
ID_1321	GF_PF3	0.000182	GF	P.ficiformis	F_6_A_III	LysoPhosphatidylglycerols
ID_2023	SA_CN1	0.629523	SA	C.nucula	N_3_A_I	Phosphatidylcholines
ID_3637	SA_CN1	0.071925	SA	C.nucula	N_3_A_I	Triglycerides
ID_1237	SA_CN1	0.069167	SA	C.nucula	N_3_A_I	Simple_Glc_series
ID_2521	SA_CN1	0.052438	SA	C.nucula	N_3_A_I	Phosphatidylethanolamines
ID_1560	SA_CN1	0.048796	SA	C.nucula	N_3_A_I	Methyl_Phosphatidylcholines
ID_088	SA_CN1	0.046047	SA	C.nucula	N_3_A_I	Ceramides
ID_872	SA_CN1	0.0202	SA	C.nucula	N_3_A_I	Diglycerides
ID_3078	SA_CN1	0.018622	SA	C.nucula	N_3_A_I	Phosphatidylglycerols
ID_3260	SA_CN1	0.014729	SA	C.nucula	N_3_A_I	Sulfatides
ID_3133	SA_CN1	0.007989	SA	C.nucula	N_3_A_I	Phosphatidylinositols
ID_3150	SA_CN1	0.006013	SA	C.nucula	N_3_A_I	Phosphatidylmethanols
ID_4847	SA_CN1	0.004708	SA	C.nucula	N_3_A_I	Wax_Esters
ID_444	SA_CN1	0.002962	SA	C.nucula	N_3_A_I	Coenzymes
ID_3173	SA_CN1	0.002774	SA	C.nucula	N_3_A_I	Phosphatidylserines
ID_004	SA_CN1	0.001748	SA	C.nucula	N_3_A_I	Acyl_Carnitine
ID_1467	SA_CN1	0.001311	SA	C.nucula	N_3_A_I	Monoglycerides
ID_1292	SA_CN1	0.000677	SA	C.nucula	N_3_A_I	LysoPhosphatidylcholines
ID_358	SA_CN1	0.000371	SA	C.nucula	N_3_A_I	Cholesterol_Ester
ID_2023	SA_CN2	0.579802	SA	C.nucula	N_3_A_II	Phosphatidylcholines
ID_1560	SA_CN2	0.174324	SA	C.nucula	N_3_A_II	Methyl_Phosphatidylcholines
ID_088	SA_CN2	0.065149	SA	C.nucula	N_3_A_II	Ceramides
ID_1237	SA_CN2	0.058607	SA	C.nucula	N_3_A_II	Simple_Glc_series
ID_2521	SA_CN2	0.042004	SA	C.nucula	N_3_A_II	Phosphatidylethanolamines
ID_872	SA_CN2	0.02416	SA	C.nucula	N_3_A_II	Diglycerides
ID_3078	SA_CN2	0.019098	SA	C.nucula	N_3_A_II	Phosphatidylglycerols
ID_4847	SA_CN2	0.009389	SA	C.nucula	N_3_A_II	Wax_Esters
ID_3260	SA_CN2	0.008491	SA	C.nucula	N_3_A_II	Sulfatides
ID_3150	SA_CN2	0.007587	SA	C.nucula	N_3_A_II	Phosphatidylmethanols
ID_3637	SA_CN2	0.006453	SA	C.nucula	N_3_A_II	Triglycerides
ID_444	SA_CN2	0.002966	SA	C.nucula	N_3_A_II	Coenzymes
ID_004	SA_CN2	0.000945	SA	C.nucula	N_3_A_II	Acyl_Carnitine
ID_1292	SA_CN2	0.000624	SA	C.nucula	N_3_A_II	LysoPhosphatidylcholines
ID_3133	SA_CN2	0.000402	SA	C.nucula	N_3_A_II	Phosphatidylinositols
ID_2023	SA_CN3	0.620367	SA	C.nucula	N_3_A_III	Phosphatidylcholines
ID_1560	SA_CN3	0.090558	SA	C.nucula	N_3_A_III	Methyl_Phosphatidylcholines
ID_088	SA_CN3	0.084447	SA	C.nucula	N_3_A_III	Ceramides
ID_1237	SA_CN3	0.064558	SA	C.nucula	N_3_A_III	Simple_Glc_series
ID_2521	SA_CN3	0.034867	SA	C.nucula	N_3_A_III	Phosphatidylethanolamines
ID_872	SA_CN3	0.028335	SA	C.nucula	N_3_A_III	Diglycerides
ID_3260	SA_CN3	0.027116	SA	C.nucula	N_3_A_III	Sulfatides
ID_3078	SA_CN3	0.019421	SA	C.nucula	N_3_A_III	Phosphatidylglycerols
ID_3637	SA_CN3	0.014012	SA	C.nucula	N_3_A_III	Triglycerides
ID_4847	SA_CN3	0.008594	SA	C.nucula	N_3_A_III	Wax_Esters
ID_444	SA_CN3	0.00314	SA	C.nucula	N_3_A_III	Coenzymes
ID_1467	SA_CN3	0.002612	SA	C.nucula	N_3_A_III	Monoglycerides
ID_004	SA_CN3	0.000895	SA	C.nucula	N_3_A_III	Acyl_Carnitine
ID_1292	SA_CN3	0.000893	SA	C.nucula	N_3_A_III	LysoPhosphatidylcholines
ID_3287	SA_CN3	0.000185	SA	C.nucula	N_3_A_III	Sitosterol_Esters
ID_2023	SA_CN4	0.59944	SA	C.nucula	N_3_A_IV	Phosphatidylcholines
ID_1560	SA_CN4	0.119236	SA	C.nucula	N_3_A_IV	Methyl_Phosphatidylcholines
ID_1237	SA_CN4	0.078829	SA	C.nucula	N_3_A_IV	Simple_Glc_series
ID_088	SA_CN4	0.06514	SA	C.nucula	N_3_A_IV	Ceramides
ID_2521	SA_CN4	0.064722	SA	C.nucula	N_3_A_IV	Phosphatidylethanolamines
ID_872	SA_CN4	0.023364	SA	C.nucula	N_3_A_IV	Diglycerides
ID_3078	SA_CN4	0.02042	SA	C.nucula	N_3_A_IV	Phosphatidylglycerols
ID_3150	SA_CN4	0.008317	SA	C.nucula	N_3_A_IV	Phosphatidylmethanols
ID_3637	SA_CN4	0.007754	SA	C.nucula	N_3_A_IV	Triglycerides
ID_444	SA_CN4	0.003561	SA	C.nucula	N_3_A_IV	Coenzymes
ID_1467	SA_CN4	0.002591	SA	C.nucula	N_3_A_IV	Monoglycerides
ID_4955	SA_CN4	0.002217	SA	C.nucula	N_3_A_IV	Zymosterol_Esters
ID_4847	SA_CN4	0.001602	SA	C.nucula	N_3_A_IV	Wax_Esters
ID_3173	SA_CN4	0.001294	SA	C.nucula	N_3_A_IV	Phosphatidylserines
ID_004	SA_CN4	0.00084	SA	C.nucula	N_3_A_IV	Acyl_Carnitine
ID_1292	SA_CN4	0.000672	SA	C.nucula	N_3_A_IV	LysoPhosphatidylcholines
ID_2023	SA_CN5	0.632918	SA	C.nucula	N_3_A_V	Phosphatidylcholines
ID_1237	SA_CN5	0.070133	SA	C.nucula	N_3_A_V	Simple_Glc_series
ID_1560	SA_CN5	0.067878	SA	C.nucula	N_3_A_V	Methyl_Phosphatidylcholines
ID_2521	SA_CN5	0.057668	SA	C.nucula	N_3_A_V	Phosphatidylethanolamines
ID_088	SA_CN5	0.051873	SA	C.nucula	N_3_A_V	Ceramides
ID_3637	SA_CN5	0.039909	SA	C.nucula	N_3_A_V	Triglycerides
ID_872	SA_CN5	0.024066	SA	C.nucula	N_3_A_V	Diglycerides
ID_3078	SA_CN5	0.020621	SA	C.nucula	N_3_A_V	Phosphatidylglycerols
ID_4847	SA_CN5	0.010861	SA	C.nucula	N_3_A_V	Wax_Esters
ID_3260	SA_CN5	0.009755	SA	C.nucula	N_3_A_V	Sulfatides
ID_3150	SA_CN5	0.006678	SA	C.nucula	N_3_A_V	Phosphatidylmethanols
ID_444	SA_CN5	0.003144	SA	C.nucula	N_3_A_V	Coenzymes
ID_3173	SA_CN5	0.002051	SA	C.nucula	N_3_A_V	Phosphatidylserines
ID_004	SA_CN5	0.001784	SA	C.nucula	N_3_A_V	Acyl_Carnitine
ID_1292	SA_CN5	0.00061	SA	C.nucula	N_3_A_V	LysoPhosphatidylcholines
ID_3235	SA_CN5	5.12e-05	SA	C.nucula	N_3_A_V	Sphingomyelins
ID_2023	GF_CN1	0.605759	GF	C.nucula	N_6_A_I	Phosphatidylcholines
ID_088	GF_CN1	0.07786	GF	C.nucula	N_6_A_I	Ceramides
ID_1560	GF_CN1	0.073006	GF	C.nucula	N_6_A_I	Methyl_Phosphatidylcholines
ID_2521	GF_CN1	0.059756	GF	C.nucula	N_6_A_I	Phosphatidylethanolamines
ID_1237	GF_CN1	0.057253	GF	C.nucula	N_6_A_I	Simple_Glc_series
ID_3260	GF_CN1	0.027984	GF	C.nucula	N_6_A_I	Sulfatides
ID_3637	GF_CN1	0.026876	GF	C.nucula	N_6_A_I	Triglycerides
ID_872	GF_CN1	0.021731	GF	C.nucula	N_6_A_I	Diglycerides
ID_3078	GF_CN1	0.019668	GF	C.nucula	N_6_A_I	Phosphatidylglycerols
ID_4847	GF_CN1	0.009348	GF	C.nucula	N_6_A_I	Wax_Esters
ID_011	GF_CN1	0.008259	GF	C.nucula	N_6_A_I	AcylGlcStigmasterol_Esters
ID_1528	GF_CN1	0.003561	GF	C.nucula	N_6_A_I	Monogalactosyldiacylglycerol
ID_444	GF_CN1	0.003119	GF	C.nucula	N_6_A_I	Coenzymes
ID_3173	GF_CN1	0.002498	GF	C.nucula	N_6_A_I	Phosphatidylserines
ID_1467	GF_CN1	0.001118	GF	C.nucula	N_6_A_I	Monoglycerides
ID_004	GF_CN1	0.000968	GF	C.nucula	N_6_A_I	Acyl_Carnitine
ID_1292	GF_CN1	0.000627	GF	C.nucula	N_6_A_I	LysoPhosphatidylcholines
ID_3133	GF_CN1	0.000314	GF	C.nucula	N_6_A_I	Phosphatidylinositols
ID_358	GF_CN1	0.000297	GF	C.nucula	N_6_A_I	Cholesterol_Ester
ID_2023	GF_CN2	0.663834	GF	C.nucula	N_6_A_II	Phosphatidylcholines
ID_1237	GF_CN2	0.095092	GF	C.nucula	N_6_A_II	Simple_Glc_series
ID_088	GF_CN2	0.065678	GF	C.nucula	N_6_A_II	Ceramides
ID_1560	GF_CN2	0.043955	GF	C.nucula	N_6_A_II	Methyl_Phosphatidylcholines
ID_2521	GF_CN2	0.041639	GF	C.nucula	N_6_A_II	Phosphatidylethanolamines
ID_3078	GF_CN2	0.019993	GF	C.nucula	N_6_A_II	Phosphatidylglycerols
ID_3637	GF_CN2	0.018729	GF	C.nucula	N_6_A_II	Triglycerides
ID_872	GF_CN2	0.017863	GF	C.nucula	N_6_A_II	Diglycerides
ID_4847	GF_CN2	0.009666	GF	C.nucula	N_6_A_II	Wax_Esters
ID_011	GF_CN2	0.008816	GF	C.nucula	N_6_A_II	AcylGlcStigmasterol_Esters
ID_3150	GF_CN2	0.008203	GF	C.nucula	N_6_A_II	Phosphatidylmethanols
ID_444	GF_CN2	0.002861	GF	C.nucula	N_6_A_II	Coenzymes
ID_1467	GF_CN2	0.001536	GF	C.nucula	N_6_A_II	Monoglycerides
ID_3173	GF_CN2	0.001141	GF	C.nucula	N_6_A_II	Phosphatidylserines
ID_1292	GF_CN2	0.000679	GF	C.nucula	N_6_A_II	LysoPhosphatidylcholines
ID_3133	GF_CN2	0.000202	GF	C.nucula	N_6_A_II	Phosphatidylinositols
ID_3240	GF_CN2	0.000112	GF	C.nucula	N_6_A_II	Sphingosines
ID_2023	GF_CN3	0.63162	GF	C.nucula	N_6_A_III	Phosphatidylcholines
ID_1560	GF_CN3	0.108292	GF	C.nucula	N_6_A_III	Methyl_Phosphatidylcholines
ID_1237	GF_CN3	0.082218	GF	C.nucula	N_6_A_III	Simple_Glc_series
ID_088	GF_CN3	0.061719	GF	C.nucula	N_6_A_III	Ceramides
ID_2521	GF_CN3	0.046961	GF	C.nucula	N_6_A_III	Phosphatidylethanolamines
ID_3078	GF_CN3	0.020264	GF	C.nucula	N_6_A_III	Phosphatidylglycerols
ID_872	GF_CN3	0.010672	GF	C.nucula	N_6_A_III	Diglycerides
ID_3637	GF_CN3	0.010315	GF	C.nucula	N_6_A_III	Triglycerides
ID_4847	GF_CN3	0.010086	GF	C.nucula	N_6_A_III	Wax_Esters
ID_3150	GF_CN3	0.007072	GF	C.nucula	N_6_A_III	Phosphatidylmethanols
ID_3260	GF_CN3	0.006802	GF	C.nucula	N_6_A_III	Sulfatides
ID_444	GF_CN3	0.003095	GF	C.nucula	N_6_A_III	Coenzymes
ID_1292	GF_CN3	0.00062	GF	C.nucula	N_6_A_III	LysoPhosphatidylcholines
ID_004	GF_CN3	0.000264	GF	C.nucula	N_6_A_III	Acyl_Carnitine
ID_2023	GF_CN4	0.612104	GF	C.nucula	N_6_A_IV	Phosphatidylcholines
ID_088	GF_CN4	0.082285	GF	C.nucula	N_6_A_IV	Ceramides
ID_1560	GF_CN4	0.079928	GF	C.nucula	N_6_A_IV	Methyl_Phosphatidylcholines
ID_1237	GF_CN4	0.075118	GF	C.nucula	N_6_A_IV	Simple_Glc_series
ID_2521	GF_CN4	0.05172	GF	C.nucula	N_6_A_IV	Phosphatidylethanolamines
ID_3637	GF_CN4	0.026287	GF	C.nucula	N_6_A_IV	Triglycerides
ID_3078	GF_CN4	0.020124	GF	C.nucula	N_6_A_IV	Phosphatidylglycerols
ID_872	GF_CN4	0.018535	GF	C.nucula	N_6_A_IV	Diglycerides
ID_4847	GF_CN4	0.011182	GF	C.nucula	N_6_A_IV	Wax_Esters
ID_3150	GF_CN4	0.010049	GF	C.nucula	N_6_A_IV	Phosphatidylmethanols
ID_3133	GF_CN4	0.006721	GF	C.nucula	N_6_A_IV	Phosphatidylinositols
ID_444	GF_CN4	0.003399	GF	C.nucula	N_6_A_IV	Coenzymes
ID_1292	GF_CN4	0.000774	GF	C.nucula	N_6_A_IV	LysoPhosphatidylcholines
ID_1467	GF_CN4	0.000708	GF	C.nucula	N_6_A_IV	Monoglycerides
ID_004	GF_CN4	0.000635	GF	C.nucula	N_6_A_IV	Acyl_Carnitine
ID_3235	GF_CN4	0.000431	GF	C.nucula	N_6_A_IV	Sphingomyelins
ID_2023	GF_CN5	0.66179	GF	C.nucula	N_6_A_V	Phosphatidylcholines
ID_088	GF_CN5	0.064721	GF	C.nucula	N_6_A_V	Ceramides
ID_1237	GF_CN5	0.064549	GF	C.nucula	N_6_A_V	Simple_Glc_series
ID_2521	GF_CN5	0.049551	GF	C.nucula	N_6_A_V	Phosphatidylethanolamines
ID_1560	GF_CN5	0.037816	GF	C.nucula	N_6_A_V	Methyl_Phosphatidylcholines
ID_3637	GF_CN5	0.029978	GF	C.nucula	N_6_A_V	Triglycerides
ID_872	GF_CN5	0.022677	GF	C.nucula	N_6_A_V	Diglycerides
ID_3078	GF_CN5	0.022421	GF	C.nucula	N_6_A_V	Phosphatidylglycerols
ID_3260	GF_CN5	0.020919	GF	C.nucula	N_6_A_V	Sulfatides
ID_3150	GF_CN5	0.00715	GF	C.nucula	N_6_A_V	Phosphatidylmethanols
ID_4847	GF_CN5	0.006669	GF	C.nucula	N_6_A_V	Wax_Esters
ID_1292	GF_CN5	0.003933	GF	C.nucula	N_6_A_V	LysoPhosphatidylcholines
ID_444	GF_CN5	0.003229	GF	C.nucula	N_6_A_V	Coenzymes
ID_1467	GF_CN5	0.001782	GF	C.nucula	N_6_A_V	Monoglycerides
ID_004	GF_CN5	0.001576	GF	C.nucula	N_6_A_V	Acyl_Carnitine
ID_3133	GF_CN5	0.000732	GF	C.nucula	N_6_A_V	Phosphatidylinositols
ID_358	GF_CN5	0.000509	GF	C.nucula	N_6_A_V	Cholesterol_Ester
ID_2023	SA_CR1	0.659751	SA	C.reniformis	R_3_A_I	Phosphatidylcholines
ID_2521	SA_CR1	0.09021	SA	C.reniformis	R_3_A_I	Phosphatidylethanolamines
ID_3637	SA_CR1	0.08935	SA	C.reniformis	R_3_A_I	Triglycerides
ID_088	SA_CR1	0.040515	SA	C.reniformis	R_3_A_I	Ceramides
ID_358	SA_CR1	0.032025	SA	C.reniformis	R_3_A_I	Cholesterol_Ester
ID_872	SA_CR1	0.028639	SA	C.reniformis	R_3_A_I	Diglycerides
ID_1237	SA_CR1	0.026696	SA	C.reniformis	R_3_A_I	Simple_Glc_series
ID_4955	SA_CR1	0.013754	SA	C.reniformis	R_3_A_I	Zymosterol_Esters
ID_1467	SA_CR1	0.007898	SA	C.reniformis	R_3_A_I	Monoglycerides
ID_3312	SA_CR1	0.004276	SA	C.reniformis	R_3_A_I	Stigmasterol_Esters
ID_3287	SA_CR1	0.002743	SA	C.reniformis	R_3_A_I	Sitosterol_Esters
ID_3133	SA_CR1	0.001881	SA	C.reniformis	R_3_A_I	Phosphatidylinositols
ID_444	SA_CR1	0.000816	SA	C.reniformis	R_3_A_I	Coenzymes
ID_1292	SA_CR1	0.000634	SA	C.reniformis	R_3_A_I	LysoPhosphatidylcholines
ID_1321	SA_CR1	0.000514	SA	C.reniformis	R_3_A_I	LysoPhosphatidylglycerols
ID_288	SA_CR1	0.000161	SA	C.reniformis	R_3_A_I	Ceramides_phosphate
ID_3078	SA_CR1	0.000136	SA	C.reniformis	R_3_A_I	Phosphatidylglycerols
ID_3235	SA_CR1	1.6e-06	SA	C.reniformis	R_3_A_I	Sphingomyelins
ID_2023	SA_CR2	0.634255	SA	C.reniformis	R_3_A_II	Phosphatidylcholines
ID_2521	SA_CR2	0.115908	SA	C.reniformis	R_3_A_II	Phosphatidylethanolamines
ID_3637	SA_CR2	0.080869	SA	C.reniformis	R_3_A_II	Triglycerides
ID_358	SA_CR2	0.0419	SA	C.reniformis	R_3_A_II	Cholesterol_Ester
ID_1237	SA_CR2	0.040792	SA	C.reniformis	R_3_A_II	Simple_Glc_series
ID_872	SA_CR2	0.027025	SA	C.reniformis	R_3_A_II	Diglycerides
ID_088	SA_CR2	0.025767	SA	C.reniformis	R_3_A_II	Ceramides
ID_4955	SA_CR2	0.01018	SA	C.reniformis	R_3_A_II	Zymosterol_Esters
ID_1467	SA_CR2	0.009068	SA	C.reniformis	R_3_A_II	Monoglycerides
ID_3312	SA_CR2	0.003874	SA	C.reniformis	R_3_A_II	Stigmasterol_Esters
ID_3287	SA_CR2	0.002658	SA	C.reniformis	R_3_A_II	Sitosterol_Esters
ID_3133	SA_CR2	0.002348	SA	C.reniformis	R_3_A_II	Phosphatidylinositols
ID_1292	SA_CR2	0.001655	SA	C.reniformis	R_3_A_II	LysoPhosphatidylcholines
ID_3235	SA_CR2	0.001624	SA	C.reniformis	R_3_A_II	Sphingomyelins
ID_444	SA_CR2	0.00114	SA	C.reniformis	R_3_A_II	Coenzymes
ID_3173	SA_CR2	0.000609	SA	C.reniformis	R_3_A_II	Phosphatidylserines
ID_3078	SA_CR2	0.000247	SA	C.reniformis	R_3_A_II	Phosphatidylglycerols
ID_1320	SA_CR2	8.06e-05	SA	C.reniformis	R_3_A_II	LysoPhosphatidylethanolamines
ID_2023	SA_CR3	0.664581	SA	C.reniformis	R_3_A_III	Phosphatidylcholines
ID_2521	SA_CR3	0.088929	SA	C.reniformis	R_3_A_III	Phosphatidylethanolamines
ID_3637	SA_CR3	0.069397	SA	C.reniformis	R_3_A_III	Triglycerides
ID_358	SA_CR3	0.049316	SA	C.reniformis	R_3_A_III	Cholesterol_Ester
ID_1237	SA_CR3	0.042162	SA	C.reniformis	R_3_A_III	Simple_Glc_series
ID_088	SA_CR3	0.032362	SA	C.reniformis	R_3_A_III	Ceramides
ID_872	SA_CR3	0.023949	SA	C.reniformis	R_3_A_III	Diglycerides
ID_1467	SA_CR3	0.010567	SA	C.reniformis	R_3_A_III	Monoglycerides
ID_4955	SA_CR3	0.010353	SA	C.reniformis	R_3_A_III	Zymosterol_Esters
ID_3287	SA_CR3	0.003307	SA	C.reniformis	R_3_A_III	Sitosterol_Esters
ID_3133	SA_CR3	0.002062	SA	C.reniformis	R_3_A_III	Phosphatidylinositols
ID_1292	SA_CR3	0.001455	SA	C.reniformis	R_3_A_III	LysoPhosphatidylcholines
ID_444	SA_CR3	0.000714	SA	C.reniformis	R_3_A_III	Coenzymes
ID_3312	SA_CR3	0.000687	SA	C.reniformis	R_3_A_III	Stigmasterol_Esters
ID_3078	SA_CR3	0.000158	SA	C.reniformis	R_3_A_III	Phosphatidylglycerols
ID_2023	SA_CR4	0.648799	SA	C.reniformis	R_3_A_IV	Phosphatidylcholines
ID_2521	SA_CR4	0.104127	SA	C.reniformis	R_3_A_IV	Phosphatidylethanolamines
ID_3637	SA_CR4	0.061927	SA	C.reniformis	R_3_A_IV	Triglycerides
ID_1237	SA_CR4	0.041774	SA	C.reniformis	R_3_A_IV	Simple_Glc_series
ID_358	SA_CR4	0.040159	SA	C.reniformis	R_3_A_IV	Cholesterol_Ester
ID_872	SA_CR4	0.033879	SA	C.reniformis	R_3_A_IV	Diglycerides
ID_088	SA_CR4	0.02999	SA	C.reniformis	R_3_A_IV	Ceramides
ID_4955	SA_CR4	0.013421	SA	C.reniformis	R_3_A_IV	Zymosterol_Esters
ID_1467	SA_CR4	0.012655	SA	C.reniformis	R_3_A_IV	Monoglycerides
ID_3312	SA_CR4	0.005094	SA	C.reniformis	R_3_A_IV	Stigmasterol_Esters
ID_3287	SA_CR4	0.003426	SA	C.reniformis	R_3_A_IV	Sitosterol_Esters
ID_3133	SA_CR4	0.002212	SA	C.reniformis	R_3_A_IV	Phosphatidylinositols
ID_1292	SA_CR4	0.001337	SA	C.reniformis	R_3_A_IV	LysoPhosphatidylcholines
ID_444	SA_CR4	0.0012	SA	C.reniformis	R_3_A_IV	Coenzymes
ID_2023	SA_CR5	0.630953	SA	C.reniformis	R_3_A_V	Phosphatidylcholines
ID_2521	SA_CR5	0.088986	SA	C.reniformis	R_3_A_V	Phosphatidylethanolamines
ID_358	SA_CR5	0.070467	SA	C.reniformis	R_3_A_V	Cholesterol_Ester
ID_3637	SA_CR5	0.069775	SA	C.reniformis	R_3_A_V	Triglycerides
ID_1237	SA_CR5	0.031702	SA	C.reniformis	R_3_A_V	Simple_Glc_series
ID_872	SA_CR5	0.026642	SA	C.reniformis	R_3_A_V	Diglycerides
ID_088	SA_CR5	0.025249	SA	C.reniformis	R_3_A_V	Ceramides
ID_3235	SA_CR5	0.019337	SA	C.reniformis	R_3_A_V	Sphingomyelins
ID_4955	SA_CR5	0.012341	SA	C.reniformis	R_3_A_V	Zymosterol_Esters
ID_1467	SA_CR5	0.009891	SA	C.reniformis	R_3_A_V	Monoglycerides
ID_3312	SA_CR5	0.006477	SA	C.reniformis	R_3_A_V	Stigmasterol_Esters
ID_3287	SA_CR5	0.004162	SA	C.reniformis	R_3_A_V	Sitosterol_Esters
ID_3133	SA_CR5	0.001667	SA	C.reniformis	R_3_A_V	Phosphatidylinositols
ID_1292	SA_CR5	0.00149	SA	C.reniformis	R_3_A_V	LysoPhosphatidylcholines
ID_444	SA_CR5	0.00047	SA	C.reniformis	R_3_A_V	Coenzymes
ID_3078	SA_CR5	0.000285	SA	C.reniformis	R_3_A_V	Phosphatidylglycerols
ID_288	SA_CR5	0.000106	SA	C.reniformis	R_3_A_V	Ceramides_phosphate
ID_2023	GF_CR1	0.668192	GF	C.reniformis	R_6_A_I	Phosphatidylcholines
ID_2521	GF_CR1	0.107905	GF	C.reniformis	R_6_A_I	Phosphatidylethanolamines
ID_3637	GF_CR1	0.075386	GF	C.reniformis	R_6_A_I	Triglycerides
ID_1237	GF_CR1	0.035046	GF	C.reniformis	R_6_A_I	Simple_Glc_series
ID_358	GF_CR1	0.03071	GF	C.reniformis	R_6_A_I	Cholesterol_Ester
ID_088	GF_CR1	0.02887	GF	C.reniformis	R_6_A_I	Ceramides
ID_872	GF_CR1	0.022698	GF	C.reniformis	R_6_A_I	Diglycerides
ID_1467	GF_CR1	0.012335	GF	C.reniformis	R_6_A_I	Monoglycerides
ID_4955	GF_CR1	0.006553	GF	C.reniformis	R_6_A_I	Zymosterol_Esters
ID_3312	GF_CR1	0.004292	GF	C.reniformis	R_6_A_I	Stigmasterol_Esters
ID_3287	GF_CR1	0.003237	GF	C.reniformis	R_6_A_I	Sitosterol_Esters
ID_1292	GF_CR1	0.002118	GF	C.reniformis	R_6_A_I	LysoPhosphatidylcholines
ID_3133	GF_CR1	0.00146	GF	C.reniformis	R_6_A_I	Phosphatidylinositols
ID_444	GF_CR1	0.000817	GF	C.reniformis	R_6_A_I	Coenzymes
ID_288	GF_CR1	0.000221	GF	C.reniformis	R_6_A_I	Ceramides_phosphate
ID_3078	GF_CR1	0.000159	GF	C.reniformis	R_6_A_I	Phosphatidylglycerols
ID_2023	GF_CR2	0.662039	GF	C.reniformis	R_6_A_II	Phosphatidylcholines
ID_2521	GF_CR2	0.102611	GF	C.reniformis	R_6_A_II	Phosphatidylethanolamines
ID_3637	GF_CR2	0.066056	GF	C.reniformis	R_6_A_II	Triglycerides
ID_358	GF_CR2	0.040777	GF	C.reniformis	R_6_A_II	Cholesterol_Ester
ID_1237	GF_CR2	0.034102	GF	C.reniformis	R_6_A_II	Simple_Glc_series
ID_088	GF_CR2	0.032709	GF	C.reniformis	R_6_A_II	Ceramides
ID_872	GF_CR2	0.022267	GF	C.reniformis	R_6_A_II	Diglycerides
ID_3235	GF_CR2	0.014047	GF	C.reniformis	R_6_A_II	Sphingomyelins
ID_1467	GF_CR2	0.009147	GF	C.reniformis	R_6_A_II	Monoglycerides
ID_4955	GF_CR2	0.006489	GF	C.reniformis	R_6_A_II	Zymosterol_Esters
ID_3312	GF_CR2	0.003747	GF	C.reniformis	R_6_A_II	Stigmasterol_Esters
ID_3287	GF_CR2	0.002764	GF	C.reniformis	R_6_A_II	Sitosterol_Esters
ID_1292	GF_CR2	0.00118	GF	C.reniformis	R_6_A_II	LysoPhosphatidylcholines
ID_3133	GF_CR2	0.001129	GF	C.reniformis	R_6_A_II	Phosphatidylinositols
ID_444	GF_CR2	0.00059	GF	C.reniformis	R_6_A_II	Coenzymes
ID_3078	GF_CR2	0.000348	GF	C.reniformis	R_6_A_II	Phosphatidylglycerols
ID_2023	GF_CR3	0.657234	GF	C.reniformis	R_6_A_III	Phosphatidylcholines
ID_2521	GF_CR3	0.094438	GF	C.reniformis	R_6_A_III	Phosphatidylethanolamines
ID_3637	GF_CR3	0.078821	GF	C.reniformis	R_6_A_III	Triglycerides
ID_1237	GF_CR3	0.040691	GF	C.reniformis	R_6_A_III	Simple_Glc_series
ID_358	GF_CR3	0.040369	GF	C.reniformis	R_6_A_III	Cholesterol_Ester
ID_088	GF_CR3	0.030674	GF	C.reniformis	R_6_A_III	Ceramides
ID_872	GF_CR3	0.025221	GF	C.reniformis	R_6_A_III	Diglycerides
ID_4955	GF_CR3	0.011911	GF	C.reniformis	R_6_A_III	Zymosterol_Esters
ID_1467	GF_CR3	0.007792	GF	C.reniformis	R_6_A_III	Monoglycerides
ID_3312	GF_CR3	0.005038	GF	C.reniformis	R_6_A_III	Stigmasterol_Esters
ID_3287	GF_CR3	0.00374	GF	C.reniformis	R_6_A_III	Sitosterol_Esters
ID_3133	GF_CR3	0.001508	GF	C.reniformis	R_6_A_III	Phosphatidylinositols
ID_1292	GF_CR3	0.001402	GF	C.reniformis	R_6_A_III	LysoPhosphatidylcholines
ID_288	GF_CR3	0.000527	GF	C.reniformis	R_6_A_III	Ceramides_phosphate
ID_444	GF_CR3	0.000479	GF	C.reniformis	R_6_A_III	Coenzymes
ID_3078	GF_CR3	0.000155	GF	C.reniformis	R_6_A_III	Phosphatidylglycerols
ID_2023	GF_CR4	0.661539	GF	C.reniformis	R_6_A_IV	Phosphatidylcholines
ID_2521	GF_CR4	0.08796	GF	C.reniformis	R_6_A_IV	Phosphatidylethanolamines
ID_3637	GF_CR4	0.08518	GF	C.reniformis	R_6_A_IV	Triglycerides
ID_358	GF_CR4	0.0464	GF	C.reniformis	R_6_A_IV	Cholesterol_Ester
ID_1237	GF_CR4	0.031888	GF	C.reniformis	R_6_A_IV	Simple_Glc_series
ID_088	GF_CR4	0.027032	GF	C.reniformis	R_6_A_IV	Ceramides
ID_872	GF_CR4	0.024808	GF	C.reniformis	R_6_A_IV	Diglycerides
ID_4955	GF_CR4	0.00851	GF	C.reniformis	R_6_A_IV	Zymosterol_Esters
ID_1467	GF_CR4	0.008094	GF	C.reniformis	R_6_A_IV	Monoglycerides
ID_3235	GF_CR4	0.007756	GF	C.reniformis	R_6_A_IV	Sphingomyelins
ID_3312	GF_CR4	0.003559	GF	C.reniformis	R_6_A_IV	Stigmasterol_Esters
ID_3287	GF_CR4	0.002798	GF	C.reniformis	R_6_A_IV	Sitosterol_Esters
ID_1292	GF_CR4	0.001199	GF	C.reniformis	R_6_A_IV	LysoPhosphatidylcholines
ID_3133	GF_CR4	0.001086	GF	C.reniformis	R_6_A_IV	Phosphatidylinositols
ID_444	GF_CR4	0.000762	GF	C.reniformis	R_6_A_IV	Coenzymes
ID_3078	GF_CR4	0.000721	GF	C.reniformis	R_6_A_IV	Phosphatidylglycerols
ID_288	GF_CR4	0.000709	GF	C.reniformis	R_6_A_IV	Ceramides_phosphate
ID_2023	GF_CR5	0.655052	GF	C.reniformis	R_6_A_V	Phosphatidylcholines
ID_2521	GF_CR5	0.085896	GF	C.reniformis	R_6_A_V	Phosphatidylethanolamines
ID_3637	GF_CR5	0.073757	GF	C.reniformis	R_6_A_V	Triglycerides
ID_1237	GF_CR5	0.051637	GF	C.reniformis	R_6_A_V	Simple_Glc_series
ID_358	GF_CR5	0.044859	GF	C.reniformis	R_6_A_V	Cholesterol_Ester
ID_088	GF_CR5	0.029725	GF	C.reniformis	R_6_A_V	Ceramides
ID_872	GF_CR5	0.022557	GF	C.reniformis	R_6_A_V	Diglycerides
ID_1467	GF_CR5	0.009387	GF	C.reniformis	R_6_A_V	Monoglycerides
ID_4955	GF_CR5	0.007886	GF	C.reniformis	R_6_A_V	Zymosterol_Esters
ID_3312	GF_CR5	0.006085	GF	C.reniformis	R_6_A_V	Stigmasterol_Esters
ID_3287	GF_CR5	0.005458	GF	C.reniformis	R_6_A_V	Sitosterol_Esters
ID_3235	GF_CR5	0.003521	GF	C.reniformis	R_6_A_V	Sphingomyelins
ID_1292	GF_CR5	0.001618	GF	C.reniformis	R_6_A_V	LysoPhosphatidylcholines
ID_3133	GF_CR5	0.001188	GF	C.reniformis	R_6_A_V	Phosphatidylinositols
ID_444	GF_CR5	0.000559	GF	C.reniformis	R_6_A_V	Coenzymes
ID_3078	GF_CR5	0.000485	GF	C.reniformis	R_6_A_V	Phosphatidylglycerols
ID_288	GF_CR5	0.00033	GF	C.reniformis	R_6_A_V	Ceramides_phosphate
