# Supplementary material for: High microbiome and metabolome diversification in coexisting sponges with different bio-ecological traits
Source: Commun Biol. 2024 Apr 8;7:422. doi: 10.1038/s42003-024-06109-5 (PMC11001883; doi:10.1038/s42003-024-06109-5)
Supplement: Supplementary file 6 — Supplementary Data 3 [file 42003_2024_6109_MOESM6_ESM.xlsx]

## Sheet: Foglio1
Boxplots source data
Source for Figure 2B (Shannon index) and Figure S6 (observed ASVs)
Sample code	Sample name	shannon index	observed asvs
DNA.CCO.CC1.16S	CCO_CC1	3.07586	94
DNA.CCO.CC2.16S	CCO_CC2	2.00186	94
DNA.CCO.CC4.16S	CCO_CC4	2.42586	77
DNA.CCO.CC5.16S	CCO_CC5	2.42579	118
DNA.CCO.CR1.16S	CCO_CR1	5.65748	103
DNA.CCO.CR2.16S	CCO_CR2	5.77294	121
DNA.CCO.CR3.16S	CCO_CR3	5.62341	96
DNA.CCO.CR4.16S	CCO_CR4	5.45811	80
DNA.CCO.CR5.16S	CCO_CR5	5.72802	127
DNA.CCO.PF1.16S	CCO_PF1	6.05811	169
DNA.CCO.PF3.16S	CCO_PF3	5.87755	143
DNA.CCO.PF4.16S	CCO_PF4	5.94104	190
DNA.CCO.PF5.16S	CCO_PF5	6.08952	176
DNA.CCO.SW2.16S	CCO_SW2	6.5283	173
DNA.CCO.SW3.16S	CCO_SW3	6.90466	275
DNA.GF.CC1.16S	GF_CC1	1.89048	61
DNA.GF.CC2.16S	GF_CC2	2.81978	106
DNA.GF.CC3.16S	GF_CC3	1.93602	92
DNA.GF.CC4.16S	GF_CC4	1.60993	84
DNA.GF.CC5.16S	GF_CC5	1.84431	96
DNA.GF.CN1.16S	GF_CN1	4.94494	79
DNA.GF.CN2.16S	GF_CN2	5.03773	82
DNA.GF.CN3.16S	GF_CN3	4.9002	78
DNA.GF.CN4.16S	GF_CN4	5.06621	79
DNA.GF.CN5.16S	GF_CN5	4.7514	76
DNA.GF.CR1.16S	GF_CR1	5.86814	111
DNA.GF.CR2.16S	GF_CR2	5.51883	83
DNA.GF.CR3.16S	GF_CR3	5.71621	112
DNA.GF.CR4.16S	GF_CR4	5.71787	116
DNA.GF.CR5.16S	GF_CR5	5.6818	104
DNA.GF.PF1.16S	GF_PF1	5.87121	137
DNA.GF.PF2.16S	GF_PF2	5.90651	170
DNA.GF.PF3.16S	GF_PF3	6.13639	183
DNA.GF.SW1.16S	GF_SW1	6.87496	290
DNA.GF.SW2.16S	GF_SW2	6.77754	263
DNA.GF.SW3.16S	GF_SW3	6.9161	293
DNA.SA.CC2.16S	SA_CC2	2.29979	88
DNA.SA.CC3.16S	SA_CC3	1.5307	88
DNA.SA.CC4.16S	SA_CC4	2.83483	166
DNA.SA.CC5.16S	SA_CC5	1.72856	80
DNA.SA.CN1.16S	SA_CN1	4.76983	85
DNA.SA.CN2.16S	SA_CN2	4.93856	80
DNA.SA.CN3.16S	SA_CN3	5.33441	74
DNA.SA.CN4.16S	SA_CN4	4.99676	76
DNA.SA.CN5.16S	SA_CN5	5.02112	85
DNA.SA.CR1.16S	SA_CR1	5.63587	101
DNA.SA.CR2.16S	SA_CR2	5.74144	119
DNA.SA.CR3.16S	SA_CR3	5.59559	96
DNA.SA.CR4.16S	SA_CR4	5.84393	124
DNA.SA.CR5.16S	SA_CR5	5.73522	105
DNA.SA.PF1.16S	SA_PF1	5.767	197
DNA.SA.PF2.16S	SA_PF2	6.03964	183
DNA.SA.PF3.16S	SA_PF3	6.3057	197
DNA.SA.PF4.16S	SA_PF4	6.01239	168
DNA.SA.PF5.16S	SA_PF5	6.05118	179
DNA.SA.SW1.16S	SA_SW1	6.5534	284
DNA.SA.SW2.16S	SA_SW2	6.60683	274
DNA.SA.SW3.16S	SA_SW3	6.49755	275
Source Data for Figure 3B
Sample ID	Current_Natural_Log_Ratio	Sponge_Species
DNA.CCO.CC1.16S	-6.34627	C.crambe
DNA.CCO.CC2.16S	null	C.crambe
DNA.CCO.CC4.16S	-5.74591	C.crambe
DNA.CCO.CC5.16S	-7.70511	C.crambe
DNA.CCO.CR1.16S	2.18035	C.reniformis
DNA.CCO.CR2.16S	2.76644	C.reniformis
DNA.CCO.CR3.16S	2.69739	C.reniformis
DNA.CCO.CR4.16S	2.93022	C.reniformis
DNA.CCO.CR5.16S	1.37339	C.reniformis
DNA.CCO.PF1.16S	0.937746	P.ficiformis
DNA.CCO.PF3.16S	-0.18746	P.ficiformis
DNA.CCO.PF4.16S	0.455062	P.ficiformis
DNA.CCO.PF5.16S	0.275872	P.ficiformis
DNA.GF.CC1.16S	-4.91265	C.crambe
DNA.GF.CC2.16S	-4.50177	C.crambe
DNA.GF.CC3.16S	-7.75047	C.crambe
DNA.GF.CC4.16S	-6.71133	C.crambe
DNA.GF.CC5.16S	-5.50402	C.crambe
DNA.GF.CN1.16S	-0.89433	C.nucula
DNA.GF.CN2.16S	-0.87621	C.nucula
DNA.GF.CN3.16S	-0.94355	C.nucula
DNA.GF.CN4.16S	-0.51527	C.nucula
DNA.GF.CN5.16S	-1.24575	C.nucula
DNA.GF.CR1.16S	3.04944	C.reniformis
DNA.GF.CR2.16S	3.09006	C.reniformis
DNA.GF.CR3.16S	2.82228	C.reniformis
DNA.GF.CR4.16S	3.20545	C.reniformis
DNA.GF.CR5.16S	2.31318	C.reniformis
DNA.GF.PF1.16S	0.300927	P.ficiformis
DNA.GF.PF2.16S	-0.07934	P.ficiformis
DNA.GF.PF3.16S	1.48745	P.ficiformis
DNA.SA.CC2.16S	-4.76492	C.crambe
DNA.SA.CC3.16S	-7.28934	C.crambe
DNA.SA.CC4.16S	-5.81794	C.crambe
DNA.SA.CC5.16S	-5.17798	C.crambe
DNA.SA.CN1.16S	-1.39702	C.nucula
DNA.SA.CN2.16S	-0.32106	C.nucula
DNA.SA.CN3.16S	0.438115	C.nucula
DNA.SA.CN4.16S	-0.749	C.nucula
DNA.SA.CN5.16S	-1.06315	C.nucula
DNA.SA.CR1.16S	2.94864	C.reniformis
DNA.SA.CR2.16S	2.99016	C.reniformis
DNA.SA.CR3.16S	2.96334	C.reniformis
DNA.SA.CR4.16S	3.19676	C.reniformis
DNA.SA.CR5.16S	3.33086	C.reniformis
DNA.SA.PF1.16S	0.23006	P.ficiformis
DNA.SA.PF2.16S	1.05903	P.ficiformis
DNA.SA.PF3.16S	0.348008	P.ficiformis
DNA.SA.PF4.16S	0.64755	P.ficiformis
DNA.SA.PF5.16S	0.483567	P.ficiformis
